# Supplementary material for: 5-Bromo-1-methyl­indolin-2-one
Source: Acta Crystallogr Sect E Struct Rep Online. 2009 Jun 13;65(Pt 7):o1553. doi: 10.1107/S1600536809021564 (PMC2969440; doi:10.1107/S1600536809021564)
Supplement: Supplementary file 1 [file e-65-o1553-sup1.cif]

##############################################################################
###                                                                        ###
###        Electronic paper (Acta Crystallographica Section E)             ###
###                                                                        ###
##############################################################################
#                                                                            #
# This CIF contains the data in a paper accepted for publication in Acta     #
# Crystallographica Section E. It conforms to the requirements of Notes      #
# for Authors for Section E, and has been peer reviewed under the auspices   #
# of the IUCr Commission on Journals.                                        #
#                                                                            #
# Full details of the Crystallographic Information File format               #
# are given in the paper "The Crystallographic Information File (CIF):       #
# a New Standard Archive File for Crystallography" by S. R. Hall, F. H.      #
# Allen and I. D. Brown [Acta Cryst. (1991), A47, 655-685].                  #
#                                                                            #
# The current version of the core CIF dictionary is obtainable from          #
# ftp://ftp.iucr.org/pub/cif_core.dic. The current version number is 2.4.    #
#                                                                            #
# Software is freely available for graphical display of the structure(s) in  #
# this CIF.  For information consult the CIF home page http://www.iucr.org/  #
# cif/home.html                                                              #
#                                                                            #
# This file may be used for bona fide research purposes within the           #
# scientific community so long as proper attribution is given to the journal # 
# article from which it was obtained.                                        #
#                                                                            #
##############################################################################
                                             
data_global
_audit_creation_method     'from SHELXL97 CIF and IUCr SHELXL97-template'
_journal_date_recd_electronic     2009-05-25
_journal_date_accepted     2009-06-06
_journal_name_full     'Acta Crystallographica, Section E'
_journal_year     2009
_journal_volume     65
_journal_issue      7
_journal_page_first     o1553
_journal_page_last     o1553
_journal_paper_category     QO
_journal_coeditor_code     BH2231
_publ_contact_author_name     'Doctor Maosen Yuan'
_publ_contact_author_address
;
College of Science
Northwest A&F University
Yangling 712100
P. R. China
;
_publ_contact_author_email     yuanms@nwsuaf.edu.cn
_publ_contact_author_fax     '0086 029 87092226'
_publ_contact_author_phone     '0086 029 87092226'
_publ_section_title
;
5-Bromo-1-methylindolin-2-one
;
loop_
    _publ_author_name
    _publ_author_footnote
    _publ_author_address
    "Yuan, Mao-Sen" .
;
College of Science
Northwest A&F University
Yangling 712100
Shanxi Province
People's Republic of China
;
    "Shuai, Qi" .
;
College of Science
Northwest A&F University
Yangling 712100
Shanxi Province
People's Republic of China
;
    "Wang, Lin" .
;
College of Science
Northwest A&F University
Yangling 712100
Shanxi Province
People's Republic of China
;
    "Li, Xiao-Zhou" .
;
College of Science
Northwest A&F University
Yangling 712100
Shanxi Province
People's Republic of China
;
    "Yu, Rui-Jin" .
;
College of Science
Northwest A&F University
Yangling 712100
Shanxi Province
People's Republic of China
;
_publ_section_synopsis     .
data_I
_audit_creation_method     SHELXL-97
_chemical_name_systematic
;
5-Bromo-1-methylindolin-2-one
;
_chemical_name_common     1-methyl-5-bromo-3H-indole-2-one
_chemical_formula_moiety     'C9 H8 Br N O'
_chemical_formula_sum     'C9 H8 Br N O'
_chemical_formula_iupac     'C9 H8 Br N O'
_chemical_formula_weight     226.07
_chemical_melting_point     ?
_symmetry_cell_setting     monoclinic
_symmetry_space_group_name_H-M     'P 21/c'
_symmetry_space_group_name_Hall     '-P 2ybc'
loop_
    _symmetry_equiv_pos_as_xyz
    'x, y, z'
    '-x, y+1/2, -z+1/2'
    '-x, -y, -z'
    'x, -y-1/2, z-1/2'
_cell_length_a     10.5134(4)
_cell_length_b     11.0926(4)
_cell_length_c     7.7168(3)
_cell_angle_alpha     90.00
_cell_angle_beta     103.229(2)
_cell_angle_gamma     90.00
_cell_volume     876.06(6)
_cell_formula_units_Z     4
_cell_measurement_reflns_used     2899
_cell_measurement_theta_min     2.71
_cell_measurement_theta_max     27.48
_cell_measurement_temperature     293(2)
_exptl_crystal_description     block
_exptl_crystal_colour     pink
_exptl_crystal_size_max     0.47
_exptl_crystal_size_mid     0.45
_exptl_crystal_size_min     0.44
_exptl_crystal_density_diffrn     1.714
_exptl_crystal_density_meas     ?
_exptl_crystal_density_method     'not measured'
_exptl_crystal_F_000     448
_exptl_absorpt_coefficient_mu     4.639
_exptl_absorpt_correction_type     multi-scan
_exptl_absorpt_process_details     '(SADABS; Bruker, 2005)'
_exptl_absorpt_correction_T_min     0.122
_exptl_absorpt_correction_T_max     0.130
_exptl_special_details     ?
_diffrn_ambient_temperature     293(2)
_diffrn_radiation_type     MoK\a
_diffrn_radiation_wavelength     0.71073
_diffrn_radiation_source     'fine-focus sealed tube'
_diffrn_radiation_monochromator     graphite
_diffrn_measurement_device_type     'Bruker APEXII CCD area-detector'
_diffrn_measurement_method     '\f and \w'
_diffrn_detector_area_resol_mean     ?
_diffrn_reflns_number     6684
_diffrn_reflns_av_R_equivalents     0.0223
_diffrn_reflns_av_sigmaI/netI     0.0249
_diffrn_reflns_theta_min     1.99
_diffrn_reflns_theta_max     27.52
_diffrn_reflns_theta_full     27.52
_diffrn_measured_fraction_theta_max     0.998
_diffrn_measured_fraction_theta_full     0.998
_diffrn_reflns_limit_h_min     -13
_diffrn_reflns_limit_h_max     10
_diffrn_reflns_limit_k_min     -11
_diffrn_reflns_limit_k_max     14
_diffrn_reflns_limit_l_min     -10
_diffrn_reflns_limit_l_max     10
_diffrn_standards_number     0
_diffrn_standards_interval_count     .
_diffrn_standards_interval_time     .
_diffrn_standards_decay_%     0
_refine_special_details     ?
_reflns_number_total     2012
_reflns_number_gt     1655
_reflns_threshold_expression     I>2\s(I)
_refine_ls_structure_factor_coef     Fsqd
_refine_ls_matrix_type     full
_refine_ls_R_factor_all     0.0390
_refine_ls_R_factor_gt     0.0278
_refine_ls_wR_factor_gt     0.0672
_refine_ls_wR_factor_ref     0.0709
_refine_ls_goodness_of_fit_ref     1.058
_refine_ls_restrained_S_all     1.058
_refine_ls_number_reflns     2012
_refine_ls_number_parameters     111
_refine_ls_number_restraints     0
_refine_ls_number_constraints     0
_refine_ls_hydrogen_treatment     constr
_refine_ls_weighting_scheme     calc
_refine_ls_weighting_details
           'calc w=1/[\s^2^(Fo^2^)+(0.03P)^2^+0.5204P] where P=(Fo^2^+2Fc^2^)/3'
_atom_sites_solution_hydrogens     geom
_atom_sites_solution_primary     direct
_atom_sites_solution_secondary     difmap
_refine_ls_shift/su_max     0.000
_refine_ls_shift/su_mean     0.000
_refine_diff_density_max     0.368
_refine_diff_density_min     -0.486
_refine_ls_extinction_method     'SHELXL97 (Sheldrick, 2008)'
_refine_ls_extinction_coef     0.0099(11)
_refine_ls_extinction_expression
                                  'Fc^*^=kFc[1+0.001xFc^2^\l^3^/sin(2\q)]^-1/4^'
loop_
    _atom_type_symbol
    _atom_type_description
    _atom_type_scat_dispersion_real
    _atom_type_scat_dispersion_imag
    _atom_type_scat_source
    'C' 'C' 0.0033 0.0016
                         'International Tables Vol C Tables 4.2.6.8 and 6.1.1.4'
    'H' 'H' 0.0000 0.0000
                         'International Tables Vol C Tables 4.2.6.8 and 6.1.1.4'
    'N' 'N' 0.0061 0.0033
                         'International Tables Vol C Tables 4.2.6.8 and 6.1.1.4'
    'O' 'O' 0.0106 0.0060
                         'International Tables Vol C Tables 4.2.6.8 and 6.1.1.4'
    'Br' 'Br' -0.2901 2.4595
                         'International Tables Vol C Tables 4.2.6.8 and 6.1.1.4'
_computing_data_collection     'APEX2 (Bruker, 2005)'
_computing_cell_refinement     'SAINT (Bruker, 2005)'
_computing_data_reduction     'SAINT (Bruker, 2005)'
_computing_structure_solution     'SIR97 (Altomare <i>et al.</i>,  1999)'
_computing_structure_refinement     'SHELXL97 (Sheldrick, 2008)'
_computing_molecular_graphics     'SHELXTL (Sheldrick, 2008)'
_computing_publication_material     'WinGX (Farrugia, 1999)'
loop_
    _atom_site_type_symbol
    _atom_site_label
    _atom_site_fract_x
    _atom_site_fract_y
    _atom_site_fract_z
    _atom_site_U_iso_or_equiv
    _atom_site_adp_type
    _atom_site_calc_flag
    _atom_site_refinement_flags
    _atom_site_occupancy
    _atom_site_disorder_assembly
    _atom_site_disorder_group
    Br Br1 0.28547(2) 0.07936(3) 0.20946(4) 0.04945(13) Uani d . 1 . .
    C C1 0.4602(2) 0.0991(2) 0.1860(3) 0.0355(5) Uani d . 1 . .
    C C2 0.5537(2) 0.0170(2) 0.2694(3) 0.0374(5) Uani d . 1 . .
    H H2 0.5316 -0.0460 0.3366 0.045 Uiso calc R 1 . .
    C C3 0.6793(2) 0.0308(2) 0.2506(3) 0.0329(5) Uani d . 1 . .
    C C4 0.7111(2) 0.1265(2) 0.1505(3) 0.0316(5) Uani d . 1 . .
    C C5 0.6183(2) 0.2080(2) 0.0666(3) 0.0400(6) Uani d . 1 . .
    H H5 0.6401 0.2710 -0.0006 0.048 Uiso calc R 1 . .
    C C6 0.4907(2) 0.1926(2) 0.0858(3) 0.0399(6) Uani d . 1 . .
    H H6 0.4258 0.2460 0.0306 0.048 Uiso calc R 1 . .
    C C7 0.8012(3) -0.0418(2) 0.3173(4) 0.0435(6) Uani d . 1 . .
    H H7A 0.7903 -0.1238 0.2725 0.052 Uiso calc R 1 . .
    H H7B 0.8244 -0.0438 0.4464 0.052 Uiso calc R 1 . .
    C C8 0.9037(2) 0.0246(2) 0.2444(3) 0.0404(6) Uani d . 1 . .
    C C9 0.9086(3) 0.2039(3) 0.0514(4) 0.0537(7) Uani d . 1 . .
    H H9A 0.9993 0.1827 0.0715 0.081 Uiso calc R 1 . .
    H H9B 0.9006 0.2850 0.0908 0.081 Uiso calc R 1 . .
    H H9C 0.8688 0.1978 -0.0733 0.081 Uiso calc R 1 . .
    N N1 0.84354(19) 0.12225(19) 0.1502(3) 0.0360(4) Uani d . 1 . .
    O O1 1.01834(18) -0.0009(2) 0.2635(3) 0.0580(5) Uani d . 1 . .
loop_
    _atom_site_aniso_label
    _atom_site_aniso_U_11
    _atom_site_aniso_U_22
    _atom_site_aniso_U_33
    _atom_site_aniso_U_12
    _atom_site_aniso_U_13
    _atom_site_aniso_U_23
    Br1 0.03020(16) 0.0645(2) 0.05570(18) -0.00283(13) 0.01405(11) -0.01295(13)
    C1 0.0260(11) 0.0432(15) 0.0375(11) -0.0013(10) 0.0077(9) -0.0084(10)
    C2 0.0390(13) 0.0348(13) 0.0409(12) -0.0030(11) 0.0142(10) 0.0002(10)
    C3 0.0326(12) 0.0315(12) 0.0343(11) -0.0007(10) 0.0068(9) -0.0015(9)
    C4 0.0315(12) 0.0321(12) 0.0313(11) -0.0028(10) 0.0076(9) -0.0044(9)
    C5 0.0439(14) 0.0339(14) 0.0441(13) -0.0008(11) 0.0136(11) 0.0049(10)
    C6 0.0354(13) 0.0387(14) 0.0425(13) 0.0073(11) 0.0027(10) -0.0004(11)
    C7 0.0353(14) 0.0452(15) 0.0499(14) 0.0056(11) 0.0098(11) 0.0097(12)
    C8 0.0338(14) 0.0463(15) 0.0415(13) 0.0003(11) 0.0093(10) -0.0034(11)
    C9 0.0457(16) 0.0552(18) 0.0667(18) -0.0071(13) 0.0263(14) 0.0092(14)
    N1 0.0329(11) 0.0388(11) 0.0382(10) -0.0035(9) 0.0121(8) 0.0001(9)
    O1 0.0322(11) 0.0747(15) 0.0686(12) 0.0084(10) 0.0147(9) 0.0060(11)
_geom_special_details     ?
loop_
    _geom_bond_atom_site_label_1
    _geom_bond_atom_site_label_2
    _geom_bond_site_symmetry_2
    _geom_bond_distance
    _geom_bond_publ_flag
    Br1 C1 . 1.900(2) ?
    C1 C6 . 1.375(4) ?
    C1 C2 . 1.386(3) ?
    C2 C3 . 1.370(3) ?
    C2 H2 . 0.9300 ?
    C3 C4 . 1.398(3) yes
    C3 C7 . 1.502(3) ?
    C4 C5 . 1.377(3) ?
    C4 N1 . 1.394(3) yes
    C5 C6 . 1.393(3) ?
    C5 H5 . 0.9300 ?
    C6 H6 . 0.9300 ?
    C7 C8 . 1.515(4) ?
    C7 H7A . 0.9700 ?
    C7 H7B . 0.9700 ?
    C8 O1 . 1.214(3) yes
    C8 N1 . 1.376(3) yes
    C9 N1 . 1.451(3) ?
    C9 H9A . 0.9600 ?
    C9 H9B . 0.9600 ?
    C9 H9C . 0.9600 ?
loop_
    _geom_angle_atom_site_label_1
    _geom_angle_atom_site_label_2
    _geom_angle_atom_site_label_3
    _geom_angle_site_symmetry_1
    _geom_angle_site_symmetry_3
    _geom_angle
    _geom_angle_publ_flag
    C6 C1 C2 . . 121.7(2) ?
    C6 C1 Br1 . . 119.70(18) ?
    C2 C1 Br1 . . 118.56(18) ?
    C3 C2 C1 . . 118.4(2) ?
    C3 C2 H2 . . 120.8 ?
    C1 C2 H2 . . 120.8 ?
    C2 C3 C4 . . 120.1(2) ?
    C2 C3 C7 . . 132.2(2) ?
    C4 C3 C7 . . 107.7(2) ?
    C5 C4 N1 . . 128.4(2) ?
    C5 C4 C3 . . 121.7(2) ?
    N1 C4 C3 . . 109.9(2) ?
    C4 C5 C6 . . 117.7(2) ?
    C4 C5 H5 . . 121.1 ?
    C6 C5 H5 . . 121.1 ?
    C1 C6 C5 . . 120.4(2) ?
    C1 C6 H6 . . 119.8 ?
    C5 C6 H6 . . 119.8 ?
    C3 C7 C8 . . 103.6(2) ?
    C3 C7 H7A . . 111.0 ?
    C8 C7 H7A . . 111.0 ?
    C3 C7 H7B . . 111.0 ?
    C8 C7 H7B . . 111.0 ?
    H7A C7 H7B . . 109.0 ?
    O1 C8 N1 . . 124.9(2) ?
    O1 C8 C7 . . 127.8(3) ?
    N1 C8 C7 . . 107.4(2) ?
    N1 C9 H9A . . 109.5 ?
    N1 C9 H9B . . 109.5 ?
    H9A C9 H9B . . 109.5 ?
    N1 C9 H9C . . 109.5 ?
    H9A C9 H9C . . 109.5 ?
    H9B C9 H9C . . 109.5 ?
    C8 N1 C4 . . 111.38(19) ?
    C8 N1 C9 . . 123.7(2) ?
    C4 N1 C9 . . 124.8(2) ?
loop_
    _geom_torsion_atom_site_label_1
    _geom_torsion_atom_site_label_2
    _geom_torsion_atom_site_label_3
    _geom_torsion_atom_site_label_4
    _geom_torsion_site_symmetry_1
    _geom_torsion_site_symmetry_2
    _geom_torsion_site_symmetry_3
    _geom_torsion_site_symmetry_4
    _geom_torsion
    _geom_torsion_publ_flag
    C6 C1 C2 C3 . . . . 0.1(4) ?
    Br1 C1 C2 C3 . . . . 179.31(18) ?
    C1 C2 C3 C4 . . . . 0.6(3) ?
    C1 C2 C3 C7 . . . . -178.2(2) ?
    C2 C3 C4 C5 . . . . -0.9(4) ?
    C7 C3 C4 C5 . . . . 178.1(2) ?
    C2 C3 C4 N1 . . . . 180.0(2) ?
    C7 C3 C4 N1 . . . . -1.0(3) ?
    N1 C4 C5 C6 . . . . 179.5(2) ?
    C3 C4 C5 C6 . . . . 0.5(3) ?
    C2 C1 C6 C5 . . . . -0.5(4) ?
    Br1 C1 C6 C5 . . . . -179.67(18) ?
    C4 C5 C6 C1 . . . . 0.2(4) ?
    C2 C3 C7 C8 . . . . 179.2(3) ?
    C4 C3 C7 C8 . . . . 0.4(3) ?
    C3 C7 C8 O1 . . . . -179.9(3) ?
    C3 C7 C8 N1 . . . . 0.4(3) ?
    O1 C8 N1 C4 . . . . 179.3(2) ?
    C7 C8 N1 C4 . . . . -1.0(3) ?
    O1 C8 N1 C9 . . . . 4.0(4) ?
    C7 C8 N1 C9 . . . . -176.2(2) ?
    C5 C4 N1 C8 . . . . -177.7(2) ?
    C3 C4 N1 C8 . . . . 1.3(3) ?
    C5 C4 N1 C9 . . . . -2.6(4) ?
    C3 C4 N1 C9 . . . . 176.5(2) ?
