# Supplementary material for: 5-Bromo-1-methyl­indolin-2-one
Source: Acta Crystallogr Sect E Struct Rep Online. 2009 Jun 13;65(Pt 7):o1553. doi: 10.1107/S1600536809021564 (PMC2969440; doi:10.1107/S1600536809021564)
Supplement: Supplementary file 2 [file e-65-o1553-Isup2.hkl]

#
# h,k,l, Fc-squared, Fo-squared, sigma(Fo-squared) and status flag
#
data_I
_shelx_title ' yuan in P2(1)/c'
_shelx_refln_list_code          4
_shelx_F_calc_maximum      169.31
_exptl_crystal_F_000       448.00
_reflns_d_resolution_high  0.7691
 
loop_
 _symmetry_equiv_pos_as_xyz
 'x, y, z'
 '-x, y+1/2, -z+1/2'
 '-x, -y, -z'
 'x, -y-1/2, z-1/2'
 
_cell_length_a    10.5134
_cell_length_b    11.0926
_cell_length_c     7.7168
_cell_angle_alpha  90.000
_cell_angle_beta  103.229
_cell_angle_gamma  90.000
 
_shelx_F_squared_multiplier     1.000
 
loop_
 _refln_index_h
 _refln_index_k
 _refln_index_l
 _refln_F_squared_calc
 _refln_F_squared_meas
 _refln_F_squared_sigma
 _refln_observed_status
   1   0   0     1242.70     1240.48     23.76 o
   2   0   0     4731.24     4691.19     87.95 o
   3   0   0     2402.71     2508.99     38.49 o
   4   0   0     4727.14     4754.31     87.04 o
   5   0   0     8466.56     8453.02    118.24 o
   6   0   0        4.68       19.84      6.66 o
   7   0   0     5496.95     5585.19     97.89 o
   8   0   0      262.65      267.29      9.49 o
   9   0   0     1626.25     1610.97     41.92 o
  10   0   0     1209.14     1297.99     35.98 o
  11   0   0      989.67      966.90     30.04 o
  12   0   0      731.99      808.61     27.40 o
  13   0   0        0.81       -6.20     11.71 o
   1   1   0       62.71       75.66      2.27 o
   2   1   0     1520.53     1489.12     28.74 o
   3   1   0     3940.22     3973.36     48.01 o
   4   1   0      120.49      101.25      2.85 o
   5   1   0     1602.06     1662.99     21.11 o
   6   1   0     1215.80     1197.77     16.06 o
   7   1   0      146.28      147.42      4.82 o
   8   1   0      316.41      305.02      7.85 o
   9   1   0       20.39       26.24      5.09 o
  10   1   0      158.25      166.49      8.20 o
  11   1   0      185.37      204.46     13.90 o
  12   1   0       33.38       45.88      7.54 o
  13   1   0       99.17      114.58     10.12 o
   0   2   0    14521.98    14696.63    386.38 o
   1   2   0      159.53      191.96      4.00 o
   2   2   0     2789.56     2739.92     52.11 o
   3   2   0     1992.07     2059.52     26.26 o
   4   2   0     3134.26     3222.16     32.96 o
   5   2   0      835.14      896.80     12.24 o
   6   2   0       13.49       17.90      2.41 o
   7   2   0     2342.97     2363.98     35.45 o
   8   2   0      472.82      459.89     10.65 o
   9   2   0       30.94       28.39      4.96 o
  10   2   0      172.64      187.10      9.14 o
  11   2   0      233.81      231.07     18.99 o
  12   2   0      222.86      219.61     15.70 o
  13   2   0        3.35        9.81     11.20 o
   1   3   0    10781.18    10751.35    141.56 o
   2   3   0     2203.71     2284.76     26.13 o
   3   3   0     3580.00     3503.44     43.95 o
   4   3   0     2622.07     2544.93     36.87 o
   5   3   0     1894.24     1967.77     24.75 o
   6   3   0     2620.03     2447.30     30.70 o
   7   3   0       18.09       11.79      2.80 o
   8   3   0     1498.42     1506.09     20.57 o
   9   3   0      276.28      267.94     10.01 o
  10   3   0     1067.71     1096.96     32.70 o
  11   3   0      827.46      881.40     29.37 o
  12   3   0      180.05      202.79     15.69 o
  13   3   0      441.32      461.81     22.93 o
   0   4   0       16.65       17.03      2.23 o
   1   4   0      454.18      490.93      6.85 o
   2   4   0     4671.60     4774.46     48.58 o
   3   4   0       17.91       26.62      1.83 o
   4   4   0      468.94      466.51      8.95 o
   5   4   0     1203.68     1285.54     16.89 o
   6   4   0       13.22        9.68      2.35 o
   7   4   0      979.51      904.59     15.81 o
   8   4   0       20.96       22.28      4.90 o
   9   4   0      841.85      807.12     18.37 o
  10   4   0        2.33        5.21      8.93 o
  11   4   0       50.21       45.11     11.20 o
  12   4   0      133.57      135.07     14.53 o
   1   5   0     3106.69     3100.58     29.52 o
   2   5   0       38.04       31.95      1.47 o
   3   5   0     2686.63     2667.52     30.28 o
   4   5   0      326.11      310.33      5.44 o
   5   5   0      159.01      161.38      6.93 o
   6   5   0      750.69      723.22     15.41 o
   7   5   0       32.66       35.01      4.12 o
   8   5   0     1205.38     1212.03     24.55 o
   9   5   0      119.49      121.26     10.41 o
  10   5   0      303.46      316.72     18.06 o
  11   5   0      186.54      185.01     13.76 o
  12   5   0       28.05       31.73     12.78 o
   0   6   0     1829.50     1750.42     26.07 o
   1   6   0      711.05      733.16      7.76 o
   2   6   0     5268.37     5247.60     48.42 o
   3   6   0      751.28      772.02      8.45 o
   4   6   0      816.13      817.98     11.01 o
   5   6   0     2043.18     2044.58     27.53 o
   6   6   0      226.50      227.84      6.41 o
   7   6   0     1526.05     1486.82     28.48 o
   8   6   0       68.77       57.14      6.61 o
   9   6   0      953.58      972.32     31.34 o
  10   6   0      117.33      141.89     13.47 o
  11   6   0      189.06      226.81     16.05 o
  12   6   0      369.98      377.11     19.88 o
   1   7   0      293.79      316.40      4.39 o
   2   7   0      389.63      432.07      6.68 o
   3   7   0       18.50       31.48      2.16 o
   4   7   0      407.28      410.59      5.79 o
   5   7   0      232.41      255.37      5.89 o
   6   7   0      401.15      397.67     25.88 o
   7   7   0       10.14        6.58      5.37 o
   8   7   0        3.01        0.68      5.62 o
   9   7   0       15.07       28.82      6.92 o
  10   7   0       13.94       27.41      7.96 o
  11   7   0        5.43       16.81     10.80 o
   0   8   0      322.72      278.39      9.01 o
   1   8   0      221.36      224.64      5.88 o
   2   8   0      523.86      482.71      9.99 o
   3   8   0      151.59      144.19      4.45 o
   4   8   0      178.30      187.12      7.13 o
   5   8   0      547.88      580.53     10.65 o
   6   8   0       41.83       32.70      4.77 o
   7   8   0       10.35        5.97      9.36 o
   8   8   0        0.55       -3.38      5.96 o
   9   8   0      194.71      224.96     11.35 o
  10   8   0      163.76      163.96     10.21 o
  11   8   0        7.66       15.75     12.04 o
   1   9   0     1709.53     1711.85     24.07 o
   2   9   0      360.23      359.88      9.22 o
   3   9   0      568.04      555.98     13.85 o
   4   9   0      648.49      630.11     16.59 o
   5   9   0      241.29      256.99      8.46 o
   6   9   0     1590.54     1503.77     50.37 o
   7   9   0       66.85       35.28      8.82 o
   8   9   0      303.81      293.53     15.35 o
   9   9   0       36.16       33.38      9.84 o
  10   9   0      126.98      143.54     14.66 o
   0  10   0      466.20      481.36     18.73 o
   1  10   0       37.61       37.70      6.32 o
   2  10   0       78.01       70.55      7.02 o
   3  10   0        2.98        6.19      5.91 o
   4  10   0       36.78       50.77     13.68 o
   5  10   0       53.41       58.65      7.60 o
   6  10   0        7.84       17.96      5.73 o
   7  10   0       26.32       27.97      6.42 o
   8  10   0       29.90       32.60     11.41 o
   9  10   0       21.74       24.53     11.79 o
   1  11   0      722.08      674.17     16.94 o
   2  11   0       56.28       42.79      7.37 o
   3  11   0       15.02       13.60      6.92 o
   4  11   0      216.75      228.75     11.40 o
   5  11   0        4.17        8.05      8.66 o
   6  11   0      222.63      202.60     11.49 o
   7  11   0        1.86       -4.52     12.57 o
   8  11   0       76.54       83.83      9.71 o
   0  12   0        5.36        3.52     10.36 o
   1  12   0        7.96        4.90      6.91 o
   2  12   0       30.81       38.89      8.17 o
   3  12   0       85.54       96.83      9.44 o
   4  12   0      167.78      166.67     10.90 o
   5  12   0       57.85       59.63      9.62 o
   6  12   0       23.46       22.63      9.01 o
   7  12   0      121.70      129.73     27.27 o
   1  13   0       19.79       45.12     11.65 o
   2  13   0        3.53        8.29      8.56 o
   3  13   0        2.00       -1.67      8.17 o
   4  13   0        0.62        3.42      9.12 o
   5  13   0        0.17       -1.35      9.73 o
   0  14   0       11.48       44.60     13.80 o
   1  14   0        0.21        6.78      9.40 o
   2  14   0       15.97       18.24     18.05 o
   3  14   0       41.16       27.48     10.23 o
 -13   1   1      282.59      290.86     13.69 o
 -12   1   1       40.64       48.35      9.65 o
 -11   1   1     1179.23     1190.32     24.54 o
 -10   1   1      480.70      463.30     13.47 o
  -9   1   1      240.37      251.98      7.74 o
  -8   1   1     3471.09     3354.01     37.60 o
  -7   1   1      402.38      389.12      6.57 o
  -6   1   1     2764.58     2570.98     28.65 o
  -5   1   1      399.19      419.53      4.87 o
  -4   1   1     6722.85     6921.11     64.09 o
  -3   1   1     3582.57     3520.39     35.93 o
  -2   1   1     5130.74     5049.02     64.85 o
  -1   1   1      289.56      287.11      4.17 o
   0   1   1     2964.64     3086.82     47.86 o
   1   1   1     1948.03     1896.07     36.06 o
   2   1   1     1144.79     1167.56     18.86 o
   3   1   1     5961.20     5825.08     74.14 o
   4   1   1     3131.05     3168.67     41.24 o
   5   1   1     5252.22     5211.59     82.01 o
   6   1   1     1793.71     1620.38     30.81 o
   7   1   1      247.57      243.80      6.87 o
   8   1   1     2471.72     2390.04     41.44 o
   9   1   1      181.22      173.18     11.34 o
  10   1   1      737.53      710.68     16.20 o
  11   1   1      341.62      373.26     31.28 o
  12   1   1      203.90      207.71     18.62 o
 -13   2   1       16.96       30.41     12.28 o
 -12   2   1      611.29      631.26     16.83 o
 -11   2   1      237.02      228.42     11.08 o
 -10   2   1      482.78      515.23     11.44 o
  -9   2   1     1644.04     1605.60     22.07 o
  -8   2   1      261.34      256.76      7.01 o
  -7   2   1     3788.29     3818.31     55.52 o
  -6   2   1       92.15      104.46      3.88 o
  -5   2   1    10910.94    11129.21    109.67 o
  -4   2   1     1243.80     1256.28     12.47 o
  -3   2   1     4109.30     4279.65     47.29 o
  -2   2   1     2182.82     2184.17     28.62 o
  -1   2   1      975.20     1041.03     14.31 o
   0   2   1    26588.68    26510.64    646.96 o
   1   2   1     2457.07     2558.42     38.15 o
   2   2   1     8805.67     9047.34    129.86 o
   3   2   1      604.15      597.45     11.41 o
   4   2   1     2780.94     2645.29     37.35 o
   5   2   1     3239.15     3384.55     47.67 o
   6   2   1      504.97      467.41      9.15 o
   7   2   1     3634.88     3469.29    102.02 o
   8   2   1       46.41       50.06      7.97 o
   9   2   1     1171.46     1172.18     33.69 o
  10   2   1      104.44       93.00     13.65 o
  11   2   1      521.36      496.23     20.73 o
  12   2   1      266.42      275.81     17.00 o
 -13   3   1        8.51        2.11     10.61 o
 -12   3   1        0.04       -3.67     10.67 o
 -11   3   1        7.44        7.81      9.62 o
 -10   3   1       37.95       32.32      5.16 o
  -9   3   1      168.77      156.85      6.52 o
  -8   3   1      579.87      543.38     14.29 o
  -7   3   1        1.91        1.71      2.56 o
  -6   3   1       20.93       28.39      3.33 o
  -5   3   1        3.01        9.34      2.45 o
  -4   3   1      390.98      408.01      5.58 o
  -3   3   1       14.99       17.69      1.87 o
  -2   3   1        7.91        7.61      1.13 o
  -1   3   1        8.52       11.52      2.11 o
   0   3   1     3967.38     4300.99     66.13 o
   1   3   1       61.73       72.50      2.91 o
   2   3   1      268.66      340.15      5.46 o
   3   3   1      756.05      750.86     16.56 o
   4   3   1      287.49      303.89      5.23 o
   5   3   1       57.24       77.50      3.54 o
   6   3   1      149.22      157.10      5.16 o
   7   3   1       11.62       20.61      6.89 o
   8   3   1      697.36      658.12     14.55 o
   9   3   1        0.97        9.09      7.35 o
  10   3   1        4.63        8.84      8.60 o
  11   3   1       30.37       24.56     10.50 o
  12   3   1        0.21       18.97     11.99 o
 -13   4   1       13.49       12.26     11.11 o
 -12   4   1      546.49      563.24     23.15 o
 -11   4   1      155.65      157.80     14.53 o
 -10   4   1      494.60      497.43     15.09 o
  -9   4   1      440.56      429.49     13.16 o
  -8   4   1      646.70      649.60     14.42 o
  -7   4   1     4421.69     4461.57     54.63 o
  -6   4   1       10.37       15.17      2.53 o
  -5   4   1     5793.83     5949.16     66.04 o
  -4   4   1      226.26      207.50      5.51 o
  -3   4   1     2765.51     2752.08     29.54 o
  -2   4   1     2934.89     2906.55     33.18 o
  -1   4   1     2392.19     2455.95     46.35 o
   0   4   1     7250.36     7508.69     77.81 o
   1   4   1       13.03       11.89      1.18 o
   2   4   1     5726.49     5895.17     59.66 o
   3   4   1     2707.64     2925.35     41.08 o
   4   4   1     2798.88     2462.86    169.37 o
   5   4   1     3368.07     3367.47     41.24 o
   6   4   1      637.55      598.83     20.64 o
   7   4   1     1877.87     1793.92     34.84 o
   8   4   1       23.78       21.89      7.15 o
   9   4   1      703.36      674.97     22.82 o
  10   4   1       22.31       38.86      8.96 o
  11   4   1      352.66      347.31     19.05 o
  12   4   1      188.75      204.16     16.49 o
 -12   5   1        4.55       15.35      8.41 o
 -11   5   1      350.71      355.88     13.86 o
 -10   5   1      626.26      626.34     21.08 o
  -9   5   1      524.80      522.08     14.60 o
  -8   5   1       32.05       36.36      5.72 o
  -7   5   1      397.36      366.67     12.98 o
  -6   5   1     2469.13     2356.72     35.34 o
  -5   5   1      431.53      437.14      7.84 o
  -4   5   1     2198.01     2099.34     26.88 o
  -3   5   1      322.86      298.13      6.53 o
  -2   5   1     5063.85     5409.52     54.02 o
  -1   5   1     4332.33     4589.39     47.11 o
   0   5   1       56.53       71.46      2.17 o
   1   5   1     3717.49     3810.71     38.17 o
   2   5   1      124.08      124.59      2.65 o
   3   5   1     1030.85      952.37     11.99 o
   4   5   1      259.65      236.90      5.30 o
   5   5   1     1060.66      992.10     20.35 o
   6   5   1     2169.98     2113.69     59.29 o
   7   5   1      561.96      542.39     18.67 o
   8   5   1      430.51      439.00     17.34 o
   9   5   1      121.48      101.51      9.93 o
  10   5   1      274.06      281.55     15.76 o
  11   5   1       47.04       32.70     11.86 o
  12   5   1      172.81      181.08     16.42 o
 -12   6   1        9.69       -6.52      8.46 o
 -11   6   1        0.56        1.02      7.60 o
 -10   6   1       25.73       30.19     13.80 o
  -9   6   1        0.42       -2.62      5.91 o
  -8   6   1       63.52       64.16      7.38 o
  -7   6   1       92.35       93.98      5.26 o
  -6   6   1        5.37        5.92      2.80 o
  -5   6   1      298.34      275.47      7.29 o
  -4   6   1        8.87       12.99      2.84 o
  -3   6   1     1017.72     1078.84     11.11 o
  -2   6   1       35.90       45.34      2.07 o
  -1   6   1       72.63       86.36      2.57 o
   0   6   1      112.01      109.59      2.71 o
   1   6   1      168.91      166.87      3.37 o
   2   6   1       51.08       86.65      6.03 o
   3   6   1       56.42       55.51      3.64 o
   4   6   1        2.68        3.88      2.07 o
   5   6   1      342.13      356.30      7.43 o
   6   6   1      207.15      166.78     28.31 o
   7   6   1       19.12       22.44      6.93 o
   8   6   1       31.22       30.70      8.67 o
   9   6   1       18.71       24.29      8.58 o
  10   6   1       34.20       47.26     11.38 o
  11   6   1       11.24        7.00     10.43 o
 -11   7   1      219.31      215.42     11.79 o
 -10   7   1      191.89      186.86     10.46 o
  -9   7   1      368.17      359.95     22.94 o
  -8   7   1      868.99      873.08     19.66 o
  -7   7   1       19.98       23.92      4.41 o
  -6   7   1     3189.30     3160.98     40.41 o
  -5   7   1       65.92       71.08      7.26 o
  -4   7   1     1056.05     1009.62     12.00 o
  -3   7   1      815.25      832.10     10.02 o
  -2   7   1      475.39      462.42      6.35 o
  -1   7   1     2409.42     2462.26     28.53 o
   0   7   1      439.60      427.31      5.87 o
   1   7   1     4014.14     4120.11     41.73 o
   2   7   1      521.76      493.05      9.21 o
   3   7   1     1659.23     1640.13     18.00 o
   4   7   1      595.57      561.29      8.68 o
   5   7   1      610.55      611.77      9.23 o
   6   7   1     1723.94     1674.68     54.89 o
   7   7   1        6.05       -4.55      6.95 o
   8   7   1      396.33      387.84     17.07 o
   9   7   1       49.99       41.24      9.84 o
  10   7   1      488.14      509.84     22.58 o
  11   7   1       44.13       51.38     13.07 o
 -11   8   1       64.03       82.33     10.28 o
 -10   8   1      104.56      112.95      9.75 o
  -9   8   1      306.49      328.78     15.35 o
  -8   8   1       16.49       18.76      7.02 o
  -7   8   1      181.70      202.24      7.73 o
  -6   8   1       18.96       26.29      4.87 o
  -5   8   1      391.99      393.70      7.50 o
  -4   8   1      372.75      388.67      6.91 o
  -3   8   1      495.00      490.80      7.16 o
  -2   8   1      569.90      583.87      8.83 o
  -1   8   1      249.22      248.55      5.47 o
   0   8   1      899.21      954.76     19.47 o
   1   8   1        0.59        3.14      2.17 o
   2   8   1      779.77      797.01      9.91 o
   3   8   1       18.11       17.52      2.62 o
   4   8   1      597.03      647.06     10.49 o
   5   8   1       40.98       44.93      9.08 o
   6   8   1      136.19      149.87      7.46 o
   7   8   1      460.20      432.49     42.75 o
   8   8   1       24.85       30.65     10.01 o
   9   8   1      352.53      336.80     17.51 o
  10   8   1       16.60        9.55     10.67 o
 -10   9   1       28.99        1.23     12.19 o
  -9   9   1        4.53        3.39      9.48 o
  -8   9   1       47.79       44.05      9.40 o
  -7   9   1       15.28       22.25      6.70 o
  -6   9   1      126.79      114.24      6.41 o
  -5   9   1        6.31        6.10      4.38 o
  -4   9   1       95.43       83.92      5.77 o
  -3   9   1        1.80        6.26      4.03 o
  -2   9   1        3.01        1.04      4.04 o
  -1   9   1      142.54      141.65      6.16 o
   0   9   1      105.93      108.19      5.58 o
   1   9   1      113.31      108.69      6.39 o
   2   9   1       37.26       34.05      5.55 o
   3   9   1       36.03       28.17      4.36 o
   4   9   1        6.99        2.63      4.88 o
   5   9   1        2.68        8.89      5.92 o
   6   9   1      117.76      108.27     12.48 o
   7   9   1        5.02        2.29      8.95 o
   8   9   1       58.60       68.66     11.38 o
   9   9   1       30.90       15.60     10.21 o
  -9  10   1      143.46      156.55     14.75 o
  -8  10   1       30.38       23.38      8.19 o
  -7  10   1      131.28      156.20      7.92 o
  -6  10   1        5.89       -0.16      5.45 o
  -5  10   1      139.22      121.30      8.58 o
  -4  10   1      240.16      244.32     10.55 o
  -3  10   1      285.75      284.30     10.75 o
  -2  10   1      318.68      283.13     10.45 o
  -1  10   1      291.59      272.88     10.35 o
   0  10   1       94.01      100.92      9.01 o
   1  10   1       66.16       79.08      6.66 o
   2  10   1      413.96      417.23     12.52 o
   3  10   1       58.37       61.90      7.41 o
   4  10   1      447.40      480.55     14.67 o
   5  10   1       99.96      108.88      6.57 o
   6  10   1       80.42       93.34     11.04 o
   7  10   1      128.06      143.57      9.44 o
   8  10   1       31.14       46.63      9.00 o
   9  10   1      156.11      160.89     15.16 o
  -8  11   1       66.76       71.12     13.84 o
  -7  11   1       18.02       19.89      8.85 o
  -6  11   1      127.16      135.91     10.51 o
  -5  11   1        4.54       -8.37     17.00 o
  -4  11   1      213.30      223.77     11.05 o
  -3  11   1      153.26      151.82      9.17 o
  -2  11   1       31.34       31.35      6.97 o
  -1  11   1      356.04      358.06     18.11 o
   0  11   1       26.33        9.75      6.66 o
   1  11   1      603.62      588.29     21.61 o
   2  11   1       19.60       18.12      7.02 o
   3  11   1       97.46      112.98      8.58 o
   4  11   1       12.20       18.76      8.46 o
   5  11   1       79.58       96.12      9.10 o
   6  11   1      108.56      100.25     10.34 o
   7  11   1       26.77       25.56      8.20 o
   8  11   1       53.68       66.80      9.63 o
  -7  12   1       23.17       19.69     10.02 o
  -6  12   1        3.03      -10.18     10.18 o
  -5  12   1        7.98        9.29      8.48 o
  -4  12   1        0.09       10.45      8.44 o
  -3  12   1       39.71       26.90      8.33 o
  -2  12   1       99.03       86.25      8.64 o
  -1  12   1       10.28       24.26      7.47 o
   0  12   1       36.91       35.26      7.67 o
   1  12   1       12.90       13.30      7.77 o
   2  12   1       38.65       27.45      9.49 o
   3  12   1       32.12       28.92      8.13 o
   4  12   1       10.30       10.17      8.07 o
   5  12   1        1.10        9.64      9.02 o
   6  12   1        2.46       -1.59      9.79 o
  -5  13   1        4.86       -5.83      9.53 o
  -4  13   1      119.15      115.71     12.48 o
  -3  13   1       40.29       35.76      9.19 o
  -2  13   1       48.23       46.63      9.11 o
  -1  13   1      312.44      280.50     13.23 o
   0  13   1        6.70        5.82      7.72 o
   1  13   1      238.96      239.32     12.22 o
   2  13   1        2.13       12.82      8.91 o
   3  13   1      132.28      147.61     11.20 o
   4  13   1       67.12       58.19      9.74 o
   5  13   1        0.82       -7.92      9.64 o
  -3  14   1        5.36        1.46      9.65 o
  -2  14   1        1.15       -8.33      9.33 o
  -1  14   1       61.73       66.69     10.19 o
   0  14   1       32.53       41.79     10.23 o
   1  14   1        7.60       -6.92      8.86 o
   2  14   1        5.66       10.75      9.93 o
 -13   0   2       88.19       96.26     13.64 o
 -12   0   2     1251.00     1357.93     39.72 o
 -11   0   2       94.01       91.56      8.29 o
 -10   0   2     1406.53     1500.08     25.04 o
  -9   0   2      252.30      250.33      7.90 o
  -8   0   2     1266.22     1243.60     20.38 o
  -7   0   2     4317.93     4341.14     62.44 o
  -6   0   2     1279.47     1339.78     18.22 o
  -5   0   2    11006.93    11544.72    142.11 o
  -4   0   2     5491.69     5979.76     73.99 o
  -3   0   2    11824.81    12311.29    151.02 o
  -2   0   2     1892.44     1916.76     24.20 o
  -1   0   2     1297.16     1287.97     23.45 o
   0   0   2    28665.37    26440.88    464.66 o
   1   0   2      339.23      356.44      6.02 o
   2   0   2    10421.42     9973.43    160.31 o
   3   0   2      259.56      275.64      5.78 o
   4   0   2     4951.51     4752.30     82.96 o
   5   0   2      484.20      508.08     11.58 o
   6   0   2      938.26      899.12     18.78 o
   7   0   2     4637.91     4664.60    108.85 o
   8   0   2      189.07      183.51     11.76 o
   9   0   2      531.15      614.12     21.24 o
  10   0   2       34.72       41.98      8.67 o
  11   0   2      908.19      952.67     30.43 o
  12   0   2      171.18      184.12     15.03 o
 -13   1   2       84.22       91.02      9.53 o
 -12   1   2        0.01       -1.92      5.99 o
 -11   1   2      526.66      525.26     22.09 o
 -10   1   2       58.83       58.34      4.70 o
  -9   1   2      848.56      819.44     11.86 o
  -8   1   2      331.03      335.35      6.52 o
  -7   1   2       69.84       80.49      3.13 o
  -6   1   2      455.31      390.25      5.24 o
  -5   1   2      144.40      174.08      3.10 o
  -4   1   2     1908.26     1927.24     18.53 o
  -3   1   2      304.22      327.49      3.88 o
  -2   1   2     1119.35     1145.69     10.92 o
  -1   1   2     1233.17     1224.81     14.61 o
   0   1   2    10458.85    10650.70    114.68 o
   1   1   2     4920.94     4953.91     69.35 o
   2   1   2        9.13        8.50      1.85 o
   3   1   2      221.83      195.40      4.23 o
   4   1   2      156.86      154.52      5.31 o
   5   1   2     1378.09     1366.03     20.63 o
   6   1   2      421.37      407.32     15.59 o
   7   1   2      305.26      311.78      7.89 o
   8   1   2      175.77      168.13      7.72 o
   9   1   2       80.02       76.97      6.62 o
  10   1   2      389.97      401.64     12.42 o
  11   1   2       16.55       19.26      6.91 o
  12   1   2      100.46      141.26     14.57 o
 -13   2   2       57.03       52.17     13.22 o
 -12   2   2      294.82      328.17     11.17 o
 -11   2   2       66.02       77.72      6.35 o
 -10   2   2     1064.32     1086.66     18.88 o
  -9   2   2        6.47       12.00      4.97 o
  -8   2   2      301.36      310.82      6.40 o
  -7   2   2     1180.64     1221.40     15.10 o
  -6   2   2       89.07       98.29      2.90 o
  -5   2   2     2199.93     2315.56     22.35 o
  -4   2   2      383.34      382.54      5.96 o
  -3   2   2     2614.63     2613.55     44.34 o
  -2   2   2       28.53       39.69      1.63 o
  -1   2   2     2729.57     2880.51     27.35 o
   0   2   2    25049.82    24288.58    390.59 o
   1   2   2     1507.24     1517.95     22.06 o
   2   2   2      407.07      405.39      6.34 o
   3   2   2      710.82      747.38     14.97 o
   4   2   2     1027.53      940.08     14.53 o
   5   2   2      601.63      595.75     10.40 o
   6   2   2      156.37      154.17      5.48 o
   7   2   2      519.79      471.92     39.97 o
   8   2   2        0.54        0.74      2.35 o
   9   2   2      195.93      194.23     12.79 o
  10   2   2       53.64       45.79      6.01 o
  11   2   2      295.18      317.49     18.45 o
  12   2   2       22.09       36.04     12.48 o
 -13   3   2      509.41      523.70     32.46 o
 -12   3   2       24.29       26.45      8.49 o
 -11   3   2     1427.05     1334.02     28.32 o
 -10   3   2      411.14      394.23     13.11 o
  -9   3   2     1190.48     1184.07     20.62 o
  -8   3   2      936.32      927.00     19.42 o
  -7   3   2     2308.76     2300.17     26.33 o
  -6   3   2     2892.33     2678.39     27.72 o
  -5   3   2       75.44       83.57      2.32 o
  -4   3   2     4611.45     4515.39     41.65 o
  -3   3   2     3908.99     4048.44     35.22 o
  -2   3   2     9285.26     9373.93     95.12 o
  -1   3   2     3264.04     3195.72     32.15 o
   0   3   2     4280.10     4436.67     45.05 o
   1   3   2     4382.70     4317.44     53.83 o
   2   3   2      448.11      481.66      8.12 o
   3   3   2     5280.38     4991.59     68.92 o
   4   3   2       30.98       32.69      2.40 o
   5   3   2     3521.97     3470.55     49.03 o
   6   3   2     1831.63     1747.28     26.23 o
   7   3   2      689.87      673.05     34.01 o
   8   3   2     1845.30     1778.23     46.49 o
   9   3   2       34.52       46.63      9.73 o
  10   3   2      652.37      640.53     23.21 o
  11   3   2       49.72       53.30     10.96 o
  12   3   2      342.31      347.23     21.09 o
 -13   4   2        1.09       -9.30      9.30 o
 -12   4   2      196.39      189.65     11.26 o
 -11   4   2        1.45        0.31      7.20 o
 -10   4   2       75.83       73.93      8.08 o
  -9   4   2      625.15      614.15     15.80 o
  -8   4   2        3.54        8.02      3.38 o
  -7   4   2      465.70      446.81     10.62 o
  -6   4   2       12.90       20.08      2.36 o
  -5   4   2     1706.69     1797.39     19.05 o
  -4   4   2      154.42      171.26      3.09 o
  -3   4   2        9.83       22.15      1.40 o
  -2   4   2      532.13      530.65      5.17 o
  -1   4   2      491.96      474.07      5.20 o
   0   4   2       85.85       82.01      3.21 o
   1   4   2      490.64      543.74      7.25 o
   2   4   2     2974.89     3053.42     34.26 o
   3   4   2        0.44        1.34      2.19 o
   4   4   2      426.16      409.34      8.38 o
   5   4   2       30.72       21.18      3.97 o
   6   4   2      191.86      171.86      7.64 o
   7   4   2       53.73       46.72      7.57 o
   8   4   2        1.95        6.73      7.24 o
   9   4   2      329.45      350.90     17.59 o
  10   4   2        4.45       -3.06      8.76 o
  11   4   2       93.99       99.87     13.58 o
 -12   5   2        1.82       -5.00      7.82 o
 -11   5   2      394.87      408.80     14.77 o
 -10   5   2       78.30       82.07      8.49 o
  -9   5   2      121.00      114.75     12.02 o
  -8   5   2      624.97      635.15     21.95 o
  -7   5   2       11.65       11.54      3.72 o
  -6   5   2      815.16      809.29      9.98 o
  -5   5   2       39.86       45.44      2.98 o
  -4   5   2      772.13      744.37      9.11 o
  -3   5   2      791.06      832.80      8.07 o
  -2   5   2      677.77      608.05      5.82 o
  -1   5   2     1119.44     1147.59     10.65 o
   0   5   2      155.47      145.69      3.84 o
   1   5   2     1464.16     1424.49     15.24 o
   2   5   2        3.51        3.00      1.68 o
   3   5   2     1712.76     1739.59     23.33 o
   4   5   2       95.43       86.14      4.09 o
   5   5   2      208.45      206.43     12.32 o
   6   5   2      142.99      133.70      9.55 o
   7   5   2        3.82        3.30      6.58 o
   8   5   2      563.94      556.03     20.85 o
   9   5   2        8.51        6.56      8.36 o
  10   5   2      347.98      339.60     18.83 o
  11   5   2       56.70       63.15     12.06 o
 -12   6   2      497.41      484.63     17.68 o
 -11   6   2        5.49        0.50      7.34 o
 -10   6   2      575.23      565.72     16.18 o
  -9   6   2      641.80      599.10     22.55 o
  -8   6   2      524.72      508.03     14.16 o
  -7   6   2      843.09      847.41     15.61 o
  -6   6   2      136.36      132.91      4.50 o
  -5   6   2     3425.62     3440.13     39.42 o
  -4   6   2       45.83       53.41      2.53 o
  -3   6   2     1601.79     1599.83     14.53 o
  -2   6   2     1582.12     1445.24     13.12 o
  -1   6   2     2558.17     2625.40     24.38 o
   0   6   2     1326.07     1261.88     16.56 o
   1   6   2       62.82       54.42      2.98 o
   2   6   2     3919.29     3901.83     39.81 o
   3   6   2        6.01        3.87      2.38 o
   4   6   2     1922.96     1906.38     25.81 o
   5   6   2      583.49      598.28     10.50 o
   6   6   2      706.89      693.95     15.74 o
   7   6   2      590.66      562.97     20.61 o
   8   6   2       81.30       78.45      9.93 o
   9   6   2      776.01      811.00     27.69 o
  10   6   2        1.30        8.14     11.20 o
  11   6   2      225.81      216.94     15.98 o
 -11   7   2       67.57       71.26     13.74 o
 -10   7   2       48.75       54.03      8.68 o
  -9   7   2       59.53       55.59      7.53 o
  -8   7   2       11.37       10.27      6.33 o
  -7   7   2      590.79      586.27     18.24 o
  -6   7   2      539.36      543.70      9.94 o
  -5   7   2        1.97        1.85      2.87 o
  -4   7   2      263.02      270.82      5.12 o
  -3   7   2       24.71       31.61      4.08 o
  -2   7   2      759.32      769.98     10.24 o
  -1   7   2      187.95      193.76      3.77 o
   0   7   2      230.37      243.43      5.44 o
   1   7   2      318.24      317.01      5.13 o
   2   7   2        1.26        7.20      3.76 o
   3   7   2       80.53       88.70      3.89 o
   4   7   2       40.01       41.38      3.96 o
   5   7   2      341.94      330.44      9.96 o
   6   7   2      209.76      194.97      9.62 o
   7   7   2      172.37      185.28      9.36 o
   8   7   2        5.18       10.82      6.58 o
   9   7   2       16.21       25.96     10.01 o
  10   7   2        1.59        6.18     10.45 o
 -11   8   2        4.11       16.46      9.26 o
 -10   8   2      168.42      194.90     11.19 o
  -9   8   2      110.07       99.83     13.12 o
  -8   8   2      355.66      342.71     15.27 o
  -7   8   2       73.39       74.46      5.68 o
  -6   8   2       69.46       65.59      4.49 o
  -5   8   2      332.82      335.06      6.84 o
  -4   8   2       25.93       27.63      4.73 o
  -3   8   2      816.27      823.42     11.58 o
  -2   8   2     1134.45     1094.37     19.39 o
  -1   8   2      766.28      735.34     14.68 o
   0   8   2       32.34       34.55      3.06 o
   1   8   2      131.26      129.02      3.82 o
   2   8   2      891.05      897.77     11.13 o
   3   8   2        0.80        2.73      2.93 o
   4   8   2      251.99      242.36      7.92 o
   5   8   2      186.31       78.17      7.40 o
   6   8   2      226.07      198.61      9.20 o
   7   8   2      250.86      243.67     21.98 o
   8   8   2       21.46       25.40      7.32 o
   9   8   2      118.96      124.55      9.63 o
  10   8   2        0.83        8.94      8.04 o
 -10   9   2       39.70       42.64     10.97 o
  -9   9   2      257.30      273.90     14.44 o
  -8   9   2      225.63      233.26      9.37 o
  -7   9   2       34.54       36.16      4.96 o
  -6   9   2     1126.13     1090.86     19.10 o
  -5   9   2        9.87        6.19      3.49 o
  -4   9   2     1203.37     1170.53     28.11 o
  -3   9   2        3.89        5.67      2.23 o
  -2   9   2      296.36      309.68      7.09 o
  -1   9   2      689.42      691.79     11.39 o
   0   9   2      296.88      294.01      9.92 o
   1   9   2     2230.91     2209.10     45.66 o
   2   9   2      163.83      157.24      5.37 o
   3   9   2      282.93      295.52      8.38 o
   4   9   2      133.34      131.51      6.15 o
   5   9   2      500.89      508.51     13.90 o
   6   9   2      411.67      369.83     21.08 o
   7   9   2       15.62       31.66     10.10 o
   8   9   2       55.82       64.34     10.65 o
   9   9   2        1.72        0.62     11.20 o
  -9  10   2        1.39       21.56     11.53 o
  -8  10   2        8.28       15.44      7.66 o
  -7  10   2       46.01       43.96      7.88 o
  -6  10   2       81.21       96.50     13.36 o
  -5  10   2       52.03       48.59      7.74 o
  -4  10   2       27.13       28.90      9.64 o
  -3  10   2       59.92       62.86      6.82 o
  -2  10   2       42.09       47.85      7.67 o
  -1  10   2        6.84       12.63      6.01 o
   0  10   2        6.41        7.91      5.82 o
   1  10   2        2.91        4.33      6.77 o
   2  10   2       10.95       16.93      6.35 o
   3  10   2        5.48       11.39      6.63 o
   4  10   2       92.83       94.63      6.05 o
   5  10   2       23.80       21.42      8.25 o
   6  10   2      107.74      116.79     13.49 o
   7  10   2      111.44      103.55      9.44 o
   8  10   2        1.60        1.38      8.63 o
  -8  11   2       17.99       26.84     14.46 o
  -7  11   2       63.17       52.33     14.44 o
  -6  11   2      347.46      328.26     21.40 o
  -5  11   2        9.50        1.72     12.10 o
  -4  11   2      242.68      218.66     15.79 o
  -3  11   2       13.57       13.20     10.83 o
  -2  11   2      109.61      107.01      7.81 o
  -1  11   2      265.13      261.33     10.91 o
   0  11   2       37.94       44.80      7.46 o
   1  11   2      233.49      204.35     11.14 o
   2  11   2        3.38       -4.20      6.98 o
   3  11   2      209.73      224.72     28.97 o
   4  11   2       42.17       49.25      8.39 o
   5  11   2       34.50       30.51     11.51 o
   6  11   2      118.66      108.07      9.39 o
   7  11   2        0.34       -2.04      9.78 o
  -7  12   2       85.47       91.33     16.75 o
  -6  12   2       20.21       21.72     14.48 o
  -5  12   2       70.20       84.79     15.14 o
  -4  12   2        0.07        3.59     11.13 o
  -3  12   2      107.53      112.28     14.39 o
  -2  12   2        1.74      -10.10     10.74 o
  -1  12   2      255.01      248.49     16.36 o
   0  12   2      143.25      161.07     13.58 o
   1  12   2       73.93       83.95      9.02 o
   2  12   2       57.89       73.72     15.48 o
   3  12   2       12.65       11.66      8.55 o
   4  12   2      146.24      152.79     12.60 o
   5  12   2       22.42       20.11      9.49 o
   6  12   2      135.15      156.83     17.61 o
  -5  13   2        0.65       -2.05     14.43 o
  -4  13   2       10.06       13.25     12.83 o
  -3  13   2       25.70       33.86     13.99 o
  -2  13   2        1.79        0.55     12.72 o
  -1  13   2       10.72       14.30     11.42 o
   0  13   2        7.01        3.83     12.39 o
   1  13   2        4.18       10.30     12.50 o
   2  13   2        0.31       -3.08     12.76 o
   3  13   2       17.26       26.49     13.64 o
   4  13   2       11.16        2.13     13.99 o
  -2  14   2       13.16       15.64     12.92 o
  -1  14   2        0.37        4.33     12.08 o
   0  14   2        1.16        8.87     14.08 o
   1  14   2        0.04       -4.97     13.80 o
 -13   1   3      217.39      240.98     18.93 o
 -12   1   3       52.67       58.54      6.48 o
 -11   1   3     1365.78     1295.06     25.19 o
 -10   1   3      168.63      149.23      7.27 o
  -9   1   3     1255.81     1283.88     25.73 o
  -8   1   3     2159.94     2200.36     25.70 o
  -7   1   3     2589.11     2631.63     29.85 o
  -6   1   3     1269.31     1231.90     12.82 o
  -5   1   3     1195.01     1378.72     14.44 o
  -4   1   3     4869.60     4954.41     46.30 o
  -3   1   3      428.99      436.89      5.42 o
  -2   1   3     5350.34     5326.88     47.45 o
  -1   1   3      594.54      538.09      5.24 o
   0   1   3     3634.64     3710.04     31.48 o
   1   1   3     3501.43     3489.40     32.00 o
   2   1   3      929.92      943.16     10.60 o
   3   1   3     4039.47     3958.11     55.30 o
   4   1   3      123.95      132.71      4.38 o
   5   1   3     3623.73     3480.36     49.27 o
   6   1   3      267.28      260.72      7.72 o
   7   1   3     1109.00     1063.75     20.57 o
   8   1   3     1435.49     1438.97     27.10 o
   9   1   3      399.16      388.96     12.10 o
  10   1   3      371.75      374.01     12.33 o
  11   1   3       13.54       22.03      7.70 o
 -13   2   3       75.09       61.40      8.10 o
 -12   2   3      661.57      667.44     15.58 o
 -11   2   3        8.27       12.40      5.12 o
 -10   2   3      869.94      926.14     15.10 o
  -9   2   3       89.87       90.96      4.97 o
  -8   2   3      913.62      913.56     12.50 o
  -7   2   3     1907.01     1932.65     22.59 o
  -6   2   3      675.09      635.59      7.98 o
  -5   2   3     5785.13     6063.47     56.58 o
  -4   2   3       60.51       70.38      1.76 o
  -3   2   3     3243.90     3205.38     27.66 o
  -2   2   3      107.48       86.47      2.13 o
  -1   2   3     1588.78     1507.96     12.63 o
   0   2   3     1373.75     1395.71     12.59 o
   1   2   3      270.94      254.84      3.68 o
   2   2   3     5209.66     5143.50     61.73 o
   3   2   3      138.26      174.29      4.05 o
   4   2   3     2361.39     2271.63     32.81 o
   5   2   3       38.76       33.68      5.69 o
   6   2   3     1370.46     1321.03     26.43 o
   7   2   3      623.86      611.32     20.37 o
   8   2   3        6.53        4.37      3.08 o
   9   2   3      178.18       76.29      6.91 o
  10   2   3       28.05       29.92      9.68 o
  11   2   3      304.98      312.16     18.98 o
 -13   3   3        0.48       -2.94      9.64 o
 -12   3   3        9.52       12.53      8.14 o
 -11   3   3       22.10       19.55      5.93 o
 -10   3   3       16.95       22.20      4.67 o
  -9   3   3      136.17      122.34      5.10 o
  -8   3   3      400.92      395.17      7.41 o
  -7   3   3        1.87       -0.24      2.89 o
  -6   3   3       13.61       17.49      2.42 o
  -5   3   3        6.10       13.80      1.59 o
  -4   3   3       48.55       54.78      1.64 o
  -3   3   3      114.12      123.26      2.17 o
  -2   3   3      126.05      166.67      2.22 o
  -1   3   3      266.71      320.99      3.70 o
   0   3   3      602.11      662.32      6.12 o
   1   3   3      342.23      393.38      4.60 o
   2   3   3        1.71        5.07      1.62 o
   3   3   3      564.18      622.70      9.10 o
   4   3   3       79.51       80.57      3.12 o
   5   3   3       88.51       89.12      6.40 o
   6   3   3      117.91      124.33      5.17 o
   7   3   3      110.02      124.90     10.01 o
   8   3   3       31.52       29.42      8.74 o
   9   3   3       28.73       25.46      8.85 o
  10   3   3        1.22        6.67      9.24 o
  11   3   3       30.12       40.53     11.29 o
 -13   4   3      149.75      163.55     12.28 o
 -12   4   3      372.00      408.14     16.11 o
 -11   4   3        3.14        9.71      7.89 o
 -10   4   3     1291.56     1326.60     28.15 o
  -9   4   3      370.79      360.56      8.50 o
  -8   4   3     1169.71     1183.28     15.36 o
  -7   4   3      568.88      581.18      8.87 o
  -6   4   3     1102.22     1098.96     12.59 o
  -5   4   3     5362.32     5392.11     49.85 o
  -4   4   3       44.98       49.30      1.93 o
  -3   4   3     3908.75     3847.18     35.62 o
  -2   4   3        7.60       19.54      2.63 o
  -1   4   3     3497.06     3655.21     31.79 o
   0   4   3     7079.79     7380.29     63.13 o
   1   4   3       63.05       57.16      1.57 o
   2   4   3     2568.03     2523.15     25.58 o
   3   4   3        8.84       11.10      1.76 o
   4   4   3     1943.78     1804.38     23.15 o
   5   4   3      598.03      607.67     11.93 o
   6   4   3     1250.29     1251.06     33.75 o
   7   4   3      455.00      440.19     17.07 o
   8   4   3      230.73      230.24     13.74 o
   9   4   3      356.05      330.59     17.90 o
  10   4   3        4.07       -3.83     10.50 o
  11   4   3      189.97      193.77     16.13 o
 -12   5   3      120.08      116.12     11.27 o
 -11   5   3      529.50      537.71     25.04 o
 -10   5   3       30.16       35.83      8.17 o
  -9   5   3      947.16      887.02     20.61 o
  -8   5   3       41.28       51.08      5.27 o
  -7   5   3     1761.35     1773.21     21.30 o
  -6   5   3     2676.25     2622.88     29.75 o
  -5   5   3      238.72      257.38      5.13 o
  -4   5   3     1465.11     1416.72     15.45 o
  -3   5   3      164.20      190.58      3.42 o
  -2   5   3     2164.63     2221.06     19.89 o
  -1   5   3      811.26      833.18      8.90 o
   0   5   3     4526.72     4656.20     43.66 o
   1   5   3     2013.19     2031.46     18.01 o
   2   5   3      151.72      172.40      6.53 o
   3   5   3     1182.60     1170.97     16.80 o
   4   5   3       20.04       25.20      3.46 o
   5   5   3     1292.63     1255.48     20.73 o
   6   5   3      915.48      856.68     18.53 o
   7   5   3      347.08      341.97     15.48 o
   8   5   3      179.19      169.27     12.02 o
   9   5   3       40.97       39.74     10.98 o
  10   5   3      192.92      172.55     14.84 o
 -12   6   3        0.84       12.57      9.89 o
 -11   6   3        4.96        3.95      8.77 o
 -10   6   3        7.50       21.16     10.90 o
  -9   6   3        8.43        4.21      6.84 o
  -8   6   3      529.81      549.25     15.24 o
  -7   6   3      355.28      361.59     10.62 o
  -6   6   3       99.08       99.26      4.68 o
  -5   6   3       69.65       77.97      4.17 o
  -4   6   3       33.85       36.04      2.39 o
  -3   6   3       76.90       94.83      3.06 o
  -2   6   3      438.41      447.22      5.30 o
  -1   6   3       61.81       66.38      2.00 o
   0   6   3      138.71      136.50      3.49 o
   1   6   3      181.01      173.13      4.25 o
   2   6   3      241.21      225.11      5.10 o
   3   6   3       90.49       91.59      3.98 o
   4   6   3       72.71       68.74      4.60 o
   5   6   3      289.93      274.65      9.54 o
   6   6   3       57.04       54.29      7.39 o
   7   6   3      107.69      111.37      7.74 o
   8   6   3        1.48       -5.82      6.86 o
   9   6   3        3.22        7.45      7.52 o
  10   6   3        4.30       14.30      8.18 o
 -11   7   3      293.72      323.73     14.92 o
 -10   7   3       95.47      109.93     11.08 o
  -9   7   3      496.42      477.43     22.10 o
  -8   7   3       84.02       91.16      6.35 o
  -7   7   3      158.89      159.10      6.92 o
  -6   7   3     1112.47     1091.97     18.56 o
  -5   7   3       51.53       50.35      4.21 o
  -4   7   3     1781.43     1697.42     22.90 o
  -3   7   3       30.80       40.12      4.90 o
  -2   7   3     1277.55     1268.41     12.92 o
  -1   7   3      688.62      689.86      8.63 o
   0   7   3      366.05      372.39      5.84 o
   1   7   3     1867.38     1871.55     21.87 o
   2   7   3       12.37       14.35      2.61 o
   3   7   3      681.78      661.32     10.88 o
   4   7   3        0.80        1.44      4.97 o
   5   7   3      553.77      573.03     14.23 o
   6   7   3      280.41      263.54     10.83 o
   7   7   3      300.29      320.90     12.26 o
   8   7   3      129.84      144.74     11.99 o
   9   7   3        2.83        7.52      7.76 o
 -11   8   3       27.11       30.10      9.52 o
 -10   8   3      190.64      192.46     11.20 o
  -9   8   3       38.55       39.10      8.31 o
  -8   8   3      125.04      110.88      7.34 o
  -7   8   3      210.45      232.92     18.86 o
  -6   8   3      230.54      231.99      9.92 o
  -5   8   3      339.82      336.96      9.25 o
  -4   8   3       49.95       56.14      4.88 o
  -3   8   3      456.93      453.66     18.20 o
  -2   8   3       98.00      106.26      4.55 o
  -1   8   3      696.45      686.93     13.57 o
   0   8   3        4.18        7.58      2.74 o
   1   8   3      580.18      605.02     13.01 o
   2   8   3      537.86      551.91      8.65 o
   3   8   3       50.45       61.56      4.19 o
   4   8   3      606.73      607.67     15.34 o
   5   8   3       19.54       17.30      5.10 o
   6   8   3      189.37      182.74      9.30 o
   7   8   3      164.39      169.68      9.30 o
   8   8   3       35.32       38.43     10.87 o
   9   8   3      131.31      113.95     11.15 o
 -10   9   3        0.36        7.09      8.93 o
  -9   9   3        9.51        9.94     10.12 o
  -8   9   3       24.41       30.14      6.13 o
  -7   9   3        2.88        3.50      5.63 o
  -6   9   3      157.56      172.64      8.57 o
  -5   9   3       14.32       20.33      6.75 o
  -4   9   3        8.10        1.61      8.88 o
  -3   9   3        0.94        1.09      5.25 o
  -2   9   3        0.33       -0.99      3.73 o
  -1   9   3       11.05        0.90      2.34 o
   0   9   3       52.28       19.21     11.23 o
   1   9   3        4.13        1.40      2.64 o
   2   9   3       43.07       28.82      7.86 o
   3   9   3      150.02      138.31      6.19 o
   4   9   3       23.44       23.56      4.93 o
   5   9   3        8.79       13.12      5.82 o
   6   9   3       27.49       21.13      5.82 o
   7   9   3        1.10        3.80     11.03 o
   8   9   3        1.27        9.67      7.68 o
  -9  10   3       82.13      105.13      9.85 o
  -8  10   3      163.84      153.45      8.37 o
  -7  10   3      132.00      159.95     11.77 o
  -6  10   3      114.21      108.49      9.28 o
  -5  10   3      107.81      117.43      9.04 o
  -4  10   3        4.53        4.46      2.96 o
  -3  10   3      606.68      539.53     14.59 o
  -2  10   3      237.83      226.57     23.78 o
  -1  10   3      503.79      530.81     22.31 o
   0  10   3      119.36      111.79     11.53 o
   1  10   3      374.03      360.16     16.83 o
   2  10   3      347.68      380.96     18.59 o
   3  10   3       11.36        9.98      5.95 o
   4  10   3      263.29      255.91     10.68 o
   5  10   3        9.86        8.04      6.98 o
   6  10   3      165.02      162.68     10.29 o
   7  10   3      147.10      131.76     21.09 o
  -8  11   3        6.78        1.14     12.56 o
  -7  11   3       29.45       42.38     13.09 o
  -6  11   3       40.00       59.87     14.15 o
  -5  11   3        5.85       12.96     11.09 o
  -4  11   3      232.72      210.53     14.90 o
  -3  11   3       16.20       16.35     10.87 o
  -2  11   3       83.96       92.03     12.21 o
  -1  11   3        8.86       22.24     10.56 o
   0  11   3       79.31       87.45     12.19 o
   1  11   3      121.15      124.37     12.96 o
   2  11   3       21.38       30.63     11.60 o
   3  11   3       54.68       73.30     13.20 o
   4  11   3        0.11        5.98     11.79 o
   5  11   3       38.30       39.78     13.40 o
   6  11   3        0.57       -7.46      8.03 o
  -7  12   3        7.04      -12.65     12.65 o
  -6  12   3        0.19       25.65     13.03 o
  -5  12   3        0.54        9.20     12.12 o
  -4  12   3        6.91       13.25     11.16 o
  -3  12   3       14.60       15.38     12.15 o
  -2  12   3       23.13       32.72     12.37 o
  -1  12   3        0.19       -0.29     11.29 o
   0  12   3        0.46        4.71     11.68 o
   1  12   3        0.85        9.81     11.66 o
   2  12   3        0.83        3.81     10.72 o
   3  12   3        1.62       -6.18     11.24 o
   4  12   3       38.05       53.71     14.54 o
   5  12   3       20.92       18.83     12.72 o
  -5  13   3        0.14       -4.73     14.79 o
  -4  13   3      105.65      121.39     15.08 o
  -3  13   3        4.25       22.00     13.93 o
  -2  13   3       81.22       62.76     12.83 o
  -1  13   3       47.31       36.00     13.51 o
   0  13   3       18.27       16.74     12.06 o
   1  13   3       75.42       79.49     14.96 o
   2  13   3        2.01       10.32     13.53 o
   3  13   3       67.51       87.27     16.04 o
 -13   0   4      382.60      419.59     43.07 o
 -12   0   4      644.79      699.18     23.81 o
 -11   0   4      117.16      122.93      9.96 o
 -10   0   4     2235.98     2244.56     42.34 o
  -9   0   4      390.38      368.38     12.08 o
  -8   0   4     1270.13     1272.72     25.46 o
  -7   0   4     1078.41     1123.39     22.54 o
  -6   0   4     1074.06     1026.73     20.58 o
  -5   0   4     4153.74     4203.78     59.95 o
  -4   0   4      108.77      105.68      4.36 o
  -3   0   4     6332.72     6128.17     73.61 o
  -2   0   4      506.78      565.22      7.33 o
  -1   0   4     4804.84     4670.46     56.11 o
   0   0   4     3053.86     3091.65     37.66 o
   1   0   4     4300.64     4332.27     52.38 o
   2   0   4     2067.35     2056.50     35.71 o
   3   0   4       92.15      101.07      5.03 o
   4   0   4     1615.48     1570.21     39.03 o
   5   0   4        8.59        0.66      4.58 o
   6   0   4     1369.99     1296.08     33.91 o
   7   0   4      253.73      277.42     13.74 o
   8   0   4       65.14       74.91      9.66 o
   9   0   4       90.03      101.94     11.31 o
  10   0   4       52.88       48.21     11.20 o
 -13   1   4       95.54      100.87      7.64 o
 -12   1   4      142.69      149.13      7.62 o
 -11   1   4      221.24      206.44      7.58 o
 -10   1   4       36.29       33.66      4.89 o
  -9   1   4      349.10      370.27      8.94 o
  -8   1   4       71.42       68.19      5.66 o
  -7   1   4     1362.72     1354.93     18.47 o
  -6   1   4      254.79      239.74      5.81 o
  -5   1   4      401.42      406.91      5.79 o
  -4   1   4     1288.34     1279.51     12.80 o
  -3   1   4       46.83       50.72      3.34 o
  -2   1   4     2194.12     2236.93     18.64 o
  -1   1   4      495.74      515.07      5.40 o
   0   1   4      514.55      526.17      5.88 o
   1   1   4      599.66      584.54      6.17 o
   2   1   4     1049.54     1019.48     11.97 o
   3   1   4      654.39      631.56      9.31 o
   4   1   4      104.30      106.17      4.24 o
   5   1   4      299.74      289.46      8.25 o
   6   1   4       69.83       69.95      5.15 o
   7   1   4      458.73      439.04     11.61 o
   8   1   4      428.18      429.30     18.25 o
   9   1   4       18.93       23.54      6.50 o
  10   1   4       34.08       42.62      7.43 o
 -13   2   4      173.34      193.60      9.12 o
 -12   2   4      119.58      136.89      7.78 o
 -11   2   4        7.56       17.84      6.20 o
 -10   2   4      526.96      558.99     11.50 o
  -9   2   4       30.57       28.22      4.32 o
  -8   2   4      467.91      467.72      9.10 o
  -7   2   4       89.53       99.89      4.38 o
  -6   2   4     1200.77     1218.40     15.84 o
  -5   2   4     1790.26     1872.01     18.39 o
  -4   2   4      239.88      258.72      4.06 o
  -3   2   4     3466.20     3563.07     30.80 o
  -2   2   4      173.74      190.36      2.91 o
  -1   2   4      956.14      998.73      8.79 o
   0   2   4     3110.10     3274.94     25.39 o
   1   2   4      674.95      665.25      7.24 o
   2   2   4      277.81      253.28      4.83 o
   3   2   4       59.64       53.18      4.88 o
   4   2   4      371.93      369.67      8.36 o
   5   2   4       20.67       16.42      3.58 o
   6   2   4      349.93      187.32      9.07 o
   7   2   4      410.61      257.28     11.48 o
   8   2   4       27.35       24.50      5.67 o
   9   2   4       41.41       42.36     10.96 o
  10   2   4        0.18        3.85     11.38 o
 -13   3   4      207.53      248.74     29.29 o
 -12   3   4      325.81      359.84     18.04 o
 -11   3   4     1135.37     1123.81     17.92 o
 -10   3   4       10.43       12.80      4.94 o
  -9   3   4     1582.46     1564.22     21.82 o
  -8   3   4      518.83      531.41     10.02 o
  -7   3   4     1672.56     1631.77     19.66 o
  -6   3   4     1481.99     1448.03     15.95 o
  -5   3   4     1477.28     1578.16     16.95 o
  -4   3   4     3008.34     2930.40     25.77 o
  -3   3   4       95.60      113.78      2.61 o
  -2   3   4     3136.01     3049.67     25.19 o
  -1   3   4      287.50      262.03      3.49 o
   0   3   4     7522.78     7490.65     60.47 o
   1   3   4     2638.74     2667.47     23.37 o
   2   3   4     1090.84     1107.26     12.01 o
   3   3   4     1912.85     1897.02     21.47 o
   4   3   4       75.67       74.99      3.42 o
   5   3   4     1599.34     1578.98     21.17 o
   6   3   4      175.95      169.30      6.29 o
   7   3   4      578.32      587.63     21.29 o
   8   3   4      527.09      532.57     21.26 o
   9   3   4      230.24      249.64     15.96 o
  10   3   4      409.48      410.61     20.19 o
 -12   4   4       78.15       70.49     14.27 o
 -11   4   4       83.62       73.56      9.74 o
 -10   4   4       94.12      107.29     10.92 o
  -9   4   4       73.94       83.14      5.22 o
  -8   4   4       72.71       72.19      5.26 o
  -7   4   4       84.74       93.60      3.95 o
  -6   4   4      100.61       92.28      3.29 o
  -5   4   4      367.75      338.72     10.52 o
  -4   4   4      181.58      163.94      4.19 o
  -3   4   4      238.94      217.38      3.71 o
  -2   4   4        0.81        6.58      1.27 o
  -1   4   4      335.67      305.84      3.76 o
   0   4   4      791.19      864.73      7.65 o
   1   4   4        4.96       10.94      2.00 o
   2   4   4      414.46      404.32      5.57 o
   3   4   4      202.98      171.48      4.22 o
   4   4   4      276.79      276.13      7.63 o
   5   4   4      162.29      157.49      7.68 o
   6   4   4      314.60      285.63     18.58 o
   7   4   4       13.47        5.99      6.20 o
   8   4   4       64.89       70.50      8.05 o
   9   4   4       20.61       13.42     10.10 o
  10   4   4       10.91        1.94     10.87 o
 -12   5   4       41.38       28.32     10.59 o
 -11   5   4      228.05      219.34     11.78 o
 -10   5   4        6.65        1.45      7.54 o
  -9   5   4      171.95      179.33      9.83 o
  -8   5   4       71.84       80.47      5.69 o
  -7   5   4       60.28       80.32      4.16 o
  -6   5   4      147.79      141.84      4.74 o
  -5   5   4       31.52       34.30      3.04 o
  -4   5   4      891.25      871.82     11.42 o
  -3   5   4       29.92       30.31      2.31 o
  -2   5   4      983.18     1004.46     10.68 o
  -1   5   4        2.73        3.85      1.61 o
   0   5   4      422.77      432.17      5.30 o
   1   5   4       71.97       81.20      2.57 o
   2   5   4      113.40      109.86      3.75 o
   3   5   4      477.31      463.62      8.86 o
   4   5   4       39.28       37.21      4.38 o
   5   5   4      366.65      378.54     11.50 o
   6   5   4       13.78       17.02      6.17 o
   7   5   4       82.43       77.34      7.35 o
   8   5   4      130.02      124.95      9.15 o
   9   5   4       26.43       30.87      8.46 o
  10   5   4      129.21      114.94     10.58 o
 -12   6   4      249.39      277.88     14.37 o
 -11   6   4      174.94      171.53     11.78 o
 -10   6   4      666.47      679.69     19.70 o
  -9   6   4      165.49      151.85      9.38 o
  -8   6   4      707.62      674.44     14.24 o
  -7   6   4      100.90      101.79      5.15 o
  -6   6   4      870.89      856.69     12.02 o
  -5   6   4     1485.05     1512.92     26.08 o
  -4   6   4      195.25      197.16      4.68 o
  -3   6   4     1348.34     1264.74     13.97 o
  -2   6   4      105.84      106.13      3.64 o
  -1   6   4     2351.72     2315.88     22.25 o
   0   6   4       91.32       89.37      3.08 o
   1   6   4      603.86      604.22      9.10 o
   2   6   4     1460.21     1487.77     20.42 o
   3   6   4      249.98      263.27      9.48 o
   4   6   4      916.82      912.38     19.48 o
   5   6   4        0.59        2.32      5.38 o
   6   6   4      627.70      616.37     16.44 o
   7   6   4      109.30       96.92      8.20 o
   8   6   4      152.69      167.49     10.06 o
   9   6   4      184.64      197.68     11.28 o
 -11   7   4       51.32       69.40     11.82 o
 -10   7   4        1.37       -8.14      8.14 o
  -9   7   4      197.86      185.25     10.57 o
  -8   7   4        0.13        3.09      5.57 o
  -7   7   4      336.66      313.53      9.92 o
  -6   7   4      146.48      130.90      9.35 o
  -5   7   4      346.18      321.45      7.86 o
  -4   7   4      229.20      204.20      6.25 o
  -3   7   4       62.12       64.02      3.04 o
  -2   7   4       19.23       21.09      2.87 o
  -1   7   4       23.47       10.07      3.65 o
   0   7   4      646.46      645.84      8.68 o
   1   7   4      634.53      613.97     10.24 o
   2   7   4       15.61       23.07      4.09 o
   3   7   4        3.39        5.23      3.82 o
   4   7   4       34.42       27.42      5.06 o
   5   7   4      186.13      175.71      8.89 o
   6   7   4       39.01       38.72      7.00 o
   7   7   4       45.07       49.87      7.81 o
   8   7   4        1.99        2.90      7.07 o
   9   7   4       19.19       13.78      9.82 o
 -10   8   4      156.25      191.99     12.24 o
  -9   8   4       39.21       46.37     10.79 o
  -8   8   4      389.07      379.96     11.49 o
  -7   8   4      255.84      232.64      9.65 o
  -6   8   4       60.95       53.89      5.97 o
  -5   8   4      295.14      311.96     19.07 o
  -4   8   4      124.38       97.41     12.12 o
  -3   8   4      384.29      375.77     20.19 o
  -2   8   4      450.22      453.85     13.13 o
  -1   8   4      575.90      609.34      9.97 o
   0   8   4      179.20      186.47      7.63 o
   1   8   4      389.05      399.67     11.75 o
   2   8   4      592.29      546.92     22.46 o
   3   8   4       13.95        9.62      5.08 o
   4   8   4      189.81      202.71     13.66 o
   5   8   4       90.91       89.51      6.64 o
   6   8   4       61.06       66.18      7.66 o
   7   8   4       82.84       74.47      8.51 o
   8   8   4       36.76       42.26     10.89 o
 -10   9   4        0.15       -9.19      9.19 o
  -9   9   4      170.92      185.29     10.93 o
  -8   9   4       12.44        2.42      6.40 o
  -7   9   4      500.11      492.61     12.80 o
  -6   9   4      289.95      291.10     12.63 o
  -5   9   4      109.38       99.50      8.08 o
  -4   9   4      653.09      645.03     54.32 o
  -3   9   4       86.90       88.89      7.78 o
  -2   9   4      594.00      598.27     27.46 o
  -1   9   4       49.06       43.26      6.84 o
   0   9   4      142.00      159.41     13.32 o
   1   9   4      329.74      338.44      9.08 o
   2   9   4       62.39       78.88      8.80 o
   3   9   4      236.39      243.65      8.83 o
   4   9   4       11.11       17.73      5.53 o
   5   9   4      233.41      252.47      9.39 o
   6   9   4        7.19        0.22      6.06 o
   7   9   4      161.38      176.97     15.04 o
  -9  10   4        6.74       12.26      7.69 o
  -8  10   4        8.71        9.79      9.38 o
  -7  10   4       20.40       18.76      8.63 o
  -6  10   4       33.60       23.55      8.64 o
  -5  10   4        2.28       -5.45      7.35 o
  -4  10   4       21.34       23.78      7.72 o
  -3  10   4        1.01        0.01      6.91 o
  -2  10   4       96.34       95.39      7.72 o
  -1  10   4       24.83       22.09      6.87 o
   0  10   4        0.09       -4.79      6.70 o
   1  10   4      109.52      114.75      8.80 o
   2  10   4       14.75        9.06     11.82 o
   3  10   4        5.39        2.98      5.38 o
   4  10   4       17.31       14.26      6.15 o
   5  10   4       42.90       52.77      8.92 o
   6  10   4       58.02       57.70      7.57 o
  -8  11   4        0.59       -1.80     14.37 o
  -7  11   4       13.97       19.34     14.46 o
  -6  11   4      149.83      144.01     16.24 o
  -5  11   4        0.63        7.13     12.52 o
  -4  11   4       93.09      115.41     14.39 o
  -3  11   4       20.34       -3.96     10.83 o
  -2  11   4       70.12       56.34     11.07 o
  -1  11   4       26.74       13.42     10.28 o
   0  11   4       90.28      102.02     13.49 o
   1  11   4      171.65      187.03     14.44 o
   2  11   4        5.78        2.13     11.71 o
   3  11   4       45.73       36.57     11.95 o
   4  11   4       13.02       14.72     12.83 o
   5  11   4       68.04       75.43      9.46 o
  -6  12   4      187.20      150.56     17.39 o
  -5  12   4       55.80       73.96     14.08 o
  -4  12   4        7.90       -4.16     11.53 o
  -3  12   4      114.57      105.15     14.53 o
  -2  12   4        0.06      -11.95     11.95 o
  -1  12   4       87.94      103.43     13.31 o
   0  12   4       74.46       59.83     12.52 o
   1  12   4       51.89       76.73     14.33 o
   2  12   4       47.83       41.81     14.02 o
   3  12   4       50.98       45.68     14.85 o
  -3  13   4        1.98       11.88     12.50 o
  -2  13   4        2.93       -3.96     11.79 o
  -1  13   4       63.31       58.34     13.36 o
   0  13   4       15.09       18.70     14.26 o
   1  13   4       14.75        4.64     14.08 o
 -13   1   5       83.16      106.25      8.29 o
 -12   1   5      257.68      270.37      9.55 o
 -11   1   5      694.05      698.01     13.61 o
 -10   1   5       38.56       39.97      5.50 o
  -9   1   5      775.31      789.13     13.45 o
  -8   1   5      501.13      493.07     12.10 o
  -7   1   5     2093.73     2085.75     27.04 o
  -6   1   5      347.79      333.86      7.54 o
  -5   1   5     2133.82     2110.74     26.79 o
  -4   1   5     1126.51     1063.80     14.69 o
  -3   1   5       23.69       22.17      2.71 o
  -2   1   5     1660.81     1592.21     15.44 o
  -1   1   5        1.62        1.57      1.49 o
   0   1   5     1354.21     1355.73     11.91 o
   1   1   5      609.81      597.15      7.41 o
   2   1   5     1432.61     1402.98     14.84 o
   3   1   5     1793.01     1824.58     20.71 o
   4   1   5      146.16      141.62      5.97 o
   5   1   5     1098.96     1084.55     15.54 o
   6   1   5       31.74       30.44      4.77 o
   7   1   5      402.95      386.24      9.99 o
   8   1   5      346.56      337.34     12.09 o
   9   1   5      188.30      213.24     16.44 o
 -12   2   5      136.50      146.16      8.30 o
 -11   2   5      187.34      165.06      9.49 o
 -10   2   5     1071.08     1062.94     16.94 o
  -9   2   5       70.69       78.47      5.32 o
  -8   2   5     1043.51     1019.18     15.50 o
  -7   2   5       26.92       25.24      3.88 o
  -6   2   5     1165.57     1099.25     15.70 o
  -5   2   5     1017.08      958.87     12.24 o
  -4   2   5      773.34      735.90      8.93 o
  -3   2   5     1866.80     1763.31     17.06 o
  -2   2   5      631.16      637.98      6.72 o
  -1   2   5     2292.09     2295.55     20.12 o
   0   2   5       51.13       53.36      2.04 o
   1   2   5     1149.58     1148.70     12.43 o
   2   2   5      491.90      487.20      7.19 o
   3   2   5      164.51      156.14      4.35 o
   4   2   5      604.15      603.43      9.79 o
   5   2   5       72.53       69.77      4.17 o
   6   2   5      896.27      934.35     19.54 o
   7   2   5        6.70        3.50      4.84 o
   8   2   5      250.85      231.61     12.98 o
   9   2   5       13.31       17.15      8.15 o
 -12   3   5       24.43       24.69      6.84 o
 -11   3   5       20.34       27.14      6.35 o
 -10   3   5        2.98       10.20      5.00 o
  -9   3   5       22.03       23.63      4.81 o
  -8   3   5       89.75       85.59      5.15 o
  -7   3   5       69.04       63.28      4.29 o
  -6   3   5      219.39      213.57      5.67 o
  -5   3   5        6.85       16.02      3.39 o
  -4   3   5        2.45        1.77      1.98 o
  -3   3   5        0.29       -1.84      1.84 o
  -2   3   5        8.06        7.54      1.83 o
  -1   3   5      106.30      121.46      2.91 o
   0   3   5        0.35        1.86      1.69 o
   1   3   5        0.55        1.17      1.47 o
   2   3   5        0.08       -0.32      1.74 o
   3   3   5        6.37        4.43      2.49 o
   4   3   5        1.93        3.31      2.59 o
   5   3   5      105.50       98.57      5.06 o
   6   3   5       59.82       59.27      6.54 o
   7   3   5        0.23        2.58      8.86 o
   8   3   5        1.33       -1.12      7.13 o
   9   3   5       37.01       37.02     10.62 o
 -12   4   5      166.19      165.42     12.25 o
 -11   4   5      162.25      178.72      9.19 o
 -10   4   5      617.18      684.51     15.37 o
  -9   4   5       15.76       12.97      5.73 o
  -8   4   5     1402.49     1416.39     23.07 o
  -7   4   5      122.76      108.47      5.15 o
  -6   4   5     1923.47     1906.28     24.95 o
  -5   4   5     1363.68     1333.18     18.13 o
  -4   4   5      335.01      317.58      7.33 o
  -3   4   5     1507.23     1543.39     16.59 o
  -2   4   5        0.50       -1.43      2.20 o
  -1   4   5     1328.60     1336.98     14.61 o
   0   4   5      176.38      179.81      3.77 o
   1   4   5      887.49      926.65      9.42 o
   2   4   5     1161.27     1180.43     12.42 o
   3   4   5      153.80      154.91      4.44 o
   4   4   5      720.47      747.53     15.57 o
   5   4   5       22.66       17.39      5.64 o
   6   4   5      745.00      709.45     17.29 o
   7   4   5      115.19      118.42      8.71 o
   8   4   5       48.25       43.86      8.34 o
   9   4   5       10.02       10.76      8.95 o
 -12   5   5      226.49      231.84     13.23 o
 -11   5   5      193.39      201.24     13.97 o
 -10   5   5       12.58       15.27      8.36 o
  -9   5   5      826.44      706.91     47.85 o
  -8   5   5        0.01        8.97      4.95 o
  -7   5   5      436.44      418.75      9.18 o
  -6   5   5      283.19      271.45      7.35 o
  -5   5   5     1010.41      951.95     12.81 o
  -4   5   5     1303.17     1234.87     14.00 o
  -3   5   5      345.68      321.59      5.65 o
  -2   5   5      456.07      449.50      6.63 o
  -1   5   5       14.06       11.02      2.43 o
   0   5   5     2206.82     2227.11     21.23 o
   1   5   5     1255.35     1241.87     15.53 o
   2   5   5      164.16      170.60      5.18 o
   3   5   5       89.87       89.67      6.94 o
   4   5   5      158.96      155.87      8.00 o
   5   5   5      253.29      271.45     10.50 o
   6   5   5       44.97       35.80      7.32 o
   7   5   5      295.19      337.86     20.29 o
   8   5   5       18.91       21.04     13.63 o
   9   5   5       30.27       37.43     12.89 o
 -11   6   5       35.45       27.52     11.11 o
 -10   6   5       53.02       74.47     23.15 o
  -9   6   5       24.97       30.33      9.90 o
  -8   6   5      124.44      143.46      7.53 o
  -7   6   5      123.83      124.34      5.68 o
  -6   6   5        6.52       15.64      5.73 o
  -5   6   5      198.16      215.57      6.76 o
  -4   6   5       61.08       68.04      3.42 o
  -3   6   5        7.12        7.31      2.68 o
  -2   6   5       16.32       16.25      2.69 o
  -1   6   5       33.24       40.25      3.21 o
   0   6   5     1430.79     1398.35     17.18 o
   1   6   5        8.93        9.38      3.29 o
   2   6   5      200.54      201.06      7.50 o
   3   6   5        4.37        2.91      4.37 o
   4   6   5       14.31       14.50      5.53 o
   5   6   5      154.18      142.98      8.46 o
   6   6   5        0.16        2.14      8.61 o
   7   6   5        6.93       -0.26      6.86 o
   8   6   5        0.01       -4.77      7.86 o
 -11   7   5      143.27      161.10     12.30 o
 -10   7   5       30.40       30.06      9.78 o
  -9   7   5      310.79      318.49     14.80 o
  -8   7   5       44.08       42.09      6.68 o
  -7   7   5      822.12      834.57     16.52 o
  -6   7   5      319.52      329.39     10.18 o
  -5   7   5      235.05      245.89      8.50 o
  -4   7   5      539.19      539.08      8.09 o
  -3   7   5       76.90       78.77      4.48 o
  -2   7   5      794.23      834.36     12.72 o
  -1   7   5        1.70        6.68      3.50 o
   0   7   5      617.26      632.87     10.60 o
   1   7   5       57.20       71.30      7.10 o
   2   7   5      187.85      192.58      7.24 o
   3   7   5      403.31      405.94     10.33 o
   4   7   5       91.11       88.44      6.19 o
   5   7   5      378.17      369.09     10.79 o
   6   7   5       10.16       12.43      7.37 o
   7   7   5      229.73      233.82     11.60 o
 -10   8   5      207.48      174.20     11.72 o
  -9   8   5        5.25        7.33      6.91 o
  -8   8   5       35.06       41.90      6.99 o
  -7   8   5        0.15       -1.61      5.84 o
  -6   8   5      154.42      140.32     10.13 o
  -5   8   5       41.10       51.27      6.43 o
  -4   8   5      145.13      127.61      8.66 o
  -3   8   5      265.82      255.04     13.82 o
  -2   8   5       56.10       50.32      5.36 o
  -1   8   5      451.30      467.02      9.18 o
   0   8   5       27.69       32.52      6.98 o
   1   8   5      435.07      435.39      8.85 o
   2   8   5       52.15       54.24      5.38 o
   3   8   5       58.80       69.54      6.05 o
   4   8   5       67.88       66.39      6.23 o
   5   8   5       74.11       66.14      6.67 o
   6   8   5      113.77      111.17     14.44 o
   7   8   5        0.62        4.45      8.29 o
  -9   9   5       28.81       38.22      7.74 o
  -8   9   5        3.02        6.23      6.96 o
  -7   9   5        0.36        8.47     10.29 o
  -6   9   5       31.98       33.26      8.77 o
  -5   9   5       13.64       -0.15      7.08 o
  -4   9   5        0.81       -0.81      7.18 o
  -3   9   5       37.60       30.98      7.23 o
  -2   9   5       48.69       62.33      9.66 o
  -1   9   5       21.20       20.22      7.09 o
   0   9   5        4.67        3.53      4.29 o
   1   9   5       15.55       15.60      4.49 o
   2   9   5       17.67       20.73      5.71 o
   3   9   5       20.78       14.23      5.92 o
   4   9   5        3.01        4.37      5.90 o
   5   9   5       26.60       15.19      6.65 o
   6   9   5        4.61       -1.06      6.82 o
  -8  10   5      111.70      107.96     10.97 o
  -7  10   5       88.74      107.70     11.03 o
  -6  10   5      183.42      201.21     17.29 o
  -5  10   5       87.70       86.24      9.80 o
  -4  10   5       28.92       31.89      8.55 o
  -3  10   5      228.14      249.54     12.79 o
  -2  10   5       18.75       14.64      7.81 o
  -1  10   5      173.78      177.06     10.27 o
   0  10   5       11.95       17.38     10.84 o
   1  10   5      161.45      187.70     10.68 o
   2  10   5       99.22       89.69      5.87 o
   3  10   5       86.50       90.83      7.49 o
   4  10   5      190.30      203.03      9.07 o
   5  10   5        0.03        4.32      6.89 o
  -7  11   5       36.82       40.20     10.86 o
  -6  11   5        0.41       -5.11      9.60 o
  -5  11   5       46.62       54.90      9.62 o
  -4  11   5       55.05       76.66      9.60 o
  -3  11   5       33.74       34.55      8.99 o
  -2  11   5      121.90      128.84     19.38 o
  -1  11   5       22.09       24.14      8.26 o
   0  11   5      105.07      138.99     10.74 o
   1  11   5        0.47        5.90      7.82 o
   2  11   5       64.82       62.63      9.14 o
   3  11   5        5.61        4.20      9.36 o
  -4  12   5        0.82       -9.61     13.64 o
  -3  12   5       14.25       22.05     11.84 o
  -2  12   5       16.76       15.18     13.18 o
  -1  12   5        1.86       15.34     13.51 o
   0  12   5        1.95       -3.34     11.77 o
   1  12   5        2.14      -10.52     11.82 o
 -12   0   6       20.40       28.89      9.55 o
 -11   0   6      327.35      306.84     14.25 o
 -10   0   6      990.28      988.75     23.31 o
  -9   0   6      354.28      338.67     12.50 o
  -8   0   6      981.28      950.97     25.25 o
  -7   0   6      259.08      248.93     13.77 o
  -6   0   6     2263.67     2170.28     39.81 o
  -5   0   6      788.63      800.89     17.71 o
  -4   0   6      485.33      470.99     12.29 o
  -3   0   6     2878.55     2756.97     39.21 o
  -2   0   6     1300.90     1312.06     20.27 o
  -1   0   6     2511.29     2547.34     36.30 o
   0   0   6      159.12      158.00      5.87 o
   1   0   6     1760.04     1710.69     25.40 o
   2   0   6       25.75       33.39      3.78 o
   3   0   6      394.73      408.54      9.36 o
   4   0   6      190.85      180.11      6.94 o
   5   0   6       59.17       74.10      6.42 o
   6   0   6      690.33      743.13     24.64 o
   7   0   6        2.19        9.15      7.38 o
   8   0   6      340.33      351.53     25.07 o
 -12   1   6      125.28      135.89      8.26 o
 -11   1   6       85.51       99.16      7.18 o
 -10   1   6      112.43      119.50      8.63 o
  -9   1   6       90.31       84.45      5.96 o
  -8   1   6       12.37       16.99      4.33 o
  -7   1   6      256.74      250.21      9.78 o
  -6   1   6      207.71      204.87     11.83 o
  -5   1   6      380.30      358.18      7.77 o
  -4   1   6       94.73       86.18      3.59 o
  -3   1   6       42.19       37.44      2.78 o
  -2   1   6       93.90       94.54      3.30 o
  -1   1   6       32.32       38.38      2.73 o
   0   1   6      522.29      511.71      7.07 o
   1   1   6       25.30       43.38      9.35 o
   2   1   6      215.99      217.33      5.02 o
   3   1   6      208.32      205.02      4.95 o
   4   1   6       37.39       37.02      3.48 o
   5   1   6       67.58       72.41      5.76 o
   6   1   6        4.52        6.92      4.30 o
   7   1   6       15.88       10.63      5.20 o
   8   1   6       14.59       13.24      6.65 o
 -12   2   6       18.78       16.87      6.89 o
 -11   2   6       70.19       88.25      7.10 o
 -10   2   6      215.57      220.59     11.98 o
  -9   2   6      295.64      276.46      8.61 o
  -8   2   6      325.92      343.82      9.04 o
  -7   2   6      135.40      139.07      5.66 o
  -6   2   6      484.21      505.45      9.73 o
  -5   2   6      322.74      337.59      7.70 o
  -4   2   6       98.43      104.47      4.65 o
  -3   2   6      689.93      681.01      9.64 o
  -2   2   6      127.99      126.61      3.67 o
  -1   2   6      438.77      442.30      6.55 o
   0   2   6       59.63       60.86      2.95 o
   1   2   6      868.77      884.36     10.50 o
   2   2   6      116.91      123.39      3.68 o
   3   2   6        2.58        0.42      2.71 o
   4   2   6       54.13       63.09      3.86 o
   5   2   6        2.54        1.89      3.49 o
   6   2   6      158.84      176.85      6.60 o
   7   2   6       43.81       30.39      6.86 o
   8   2   6        5.50        5.78      6.86 o
 -12   3   6      409.32      394.25     13.57 o
 -11   3   6      199.67      199.90      9.90 o
 -10   3   6      139.41      123.16      7.81 o
  -9   3   6      505.07      473.14     12.38 o
  -8   3   6        9.48       16.39      5.35 o
  -7   3   6      635.56      639.36     13.24 o
  -6   3   6       37.50       37.79      4.97 o
  -5   3   6     1447.91     1367.41     21.89 o
  -4   3   6     1121.73     1065.74     15.23 o
  -3   3   6      346.23      337.05      7.32 o
  -2   3   6     1026.75     1015.29     14.93 o
  -1   3   6       62.55       69.41      3.37 o
   0   3   6     1114.55     1107.39     11.75 o
   1   3   6      133.38      153.77      4.71 o
   2   3   6      775.64      777.73      9.03 o
   3   3   6      301.68      310.93      8.58 o
   4   3   6      278.14      287.92      7.36 o
   5   3   6      244.84      246.77      8.69 o
   6   3   6       23.53       29.33      5.68 o
   7   3   6      315.08      327.64     11.34 o
   8   3   6      105.45      101.85      8.47 o
 -11   4   6      190.63      192.83      9.88 o
 -10   4   6       87.92       87.25      7.67 o
  -9   4   6        9.56        8.06      6.20 o
  -8   4   6      178.21      154.67      7.71 o
  -7   4   6      140.53      141.28      6.89 o
  -6   4   6      176.19      147.86      6.66 o
  -5   4   6       29.38       36.86      5.79 o
  -4   4   6      276.33      254.31      6.86 o
  -3   4   6       39.80       31.78      3.89 o
  -2   4   6        7.47        7.36      3.03 o
  -1   4   6      348.31      316.79      5.23 o
   0   4   6      733.92      740.07      9.57 o
   1   4   6      374.47      360.11      9.43 o
   2   4   6       10.39       11.95      2.94 o
   3   4   6      141.95      138.06      7.64 o
   4   4   6       66.61       65.59      7.94 o
   5   4   6      120.15      116.92      7.97 o
   6   4   6      105.83       97.51      8.56 o
   7   4   6       38.26       43.17      8.75 o
   8   4   6       72.18       70.68     10.68 o
 -11   5   6       64.88       52.91     10.37 o
 -10   5   6       79.30       95.52     14.58 o
  -9   5   6      154.62      170.11      8.40 o
  -8   5   6        1.29        4.84      5.57 o
  -7   5   6      184.77      193.91      6.79 o
  -6   5   6        6.86        8.07      4.24 o
  -5   5   6      183.93      220.24      6.32 o
  -4   5   6      197.70      201.67      5.85 o
  -3   5   6       21.46       25.43      3.26 o
  -2   5   6      618.33      644.30      9.53 o
  -1   5   6       97.70      102.04      3.78 o
   0   5   6      558.41      568.37      7.50 o
   1   5   6       25.82       21.01      3.93 o
   2   5   6      229.96      235.33      6.82 o
   3   5   6      126.42      133.56      7.31 o
   4   5   6       30.65       38.40      6.76 o
   5   5   6      164.16      179.12      9.52 o
   6   5   6        1.15        2.48     13.86 o
   7   5   6      121.61      107.02      9.54 o
 -10   6   6      257.89      260.66     13.35 o
  -9   6   6        8.47        3.86      7.87 o
  -8   6   6      431.50      424.49     15.11 o
  -7   6   6        4.42        3.44      4.76 o
  -6   6   6      479.22      470.82      9.88 o
  -5   6   6      113.13      114.15      6.41 o
  -4   6   6      635.87      602.83      9.54 o
  -3   6   6      457.96      453.07      7.93 o
  -2   6   6        8.42       11.19      2.96 o
  -1   6   6      619.95      637.48     10.96 o
   0   6   6      126.16      120.54      5.02 o
   1   6   6      707.75      737.61     12.06 o
   2   6   6      220.57      240.10      7.45 o
   3   6   6      184.49      193.92      7.87 o
   4   6   6      129.31      147.30      7.41 o
   5   6   6      104.86      104.41      8.57 o
   6   6   6      209.49      196.68     10.79 o
   7   6   6        0.05       -0.60      8.38 o
 -10   7   6       13.93        9.39      9.13 o
  -9   7   6       44.80       43.63      9.91 o
  -8   7   6       16.40       16.88      6.65 o
  -7   7   6       91.97       77.97      7.04 o
  -6   7   6        0.37       -3.43      5.80 o
  -5   7   6      195.62      176.76     10.37 o
  -4   7   6       78.30       65.37      4.48 o
  -3   7   6       60.21       62.25      4.57 o
  -2   7   6        4.23        8.40      3.91 o
  -1   7   6        2.33        3.47      3.78 o
   0   7   6       28.11       19.45      4.23 o
   1   7   6      136.14      119.76      5.58 o
   2   7   6       28.02       32.96      4.77 o
   3   7   6        1.37        7.02      5.50 o
   4   7   6       31.19       30.78      6.14 o
   5   7   6        0.39       -5.95      5.95 o
   6   7   6       13.32       16.24      6.62 o
  -9   8   6       35.17       41.69      7.94 o
  -8   8   6       69.27       68.84      7.92 o
  -7   8   6       16.21       16.57      6.65 o
  -6   8   6      102.78      114.14      7.56 o
  -5   8   6      205.23      197.69     10.53 o
  -4   8   6       54.85       70.00     11.86 o
  -3   8   6      160.16      170.46      8.06 o
  -2   8   6        3.33        2.69      4.36 o
  -1   8   6      174.03      192.62      6.91 o
   0   8   6       92.55       80.50      5.32 o
   1   8   6        6.87       17.16      4.76 o
   2   8   6       77.47       79.93      5.80 o
   3   8   6       88.09      104.62      7.39 o
   4   8   6       84.06       89.81      7.45 o
   5   8   6        8.68       -1.73      6.91 o
  -8   9   6       93.90       84.34     10.60 o
  -7   9   6      332.10      323.65     14.89 o
  -6   9   6       31.22       33.26      9.27 o
  -5   9   6      203.64      233.73     11.73 o
  -4   9   6       93.76       95.23      9.50 o
  -3   9   6      131.25      121.38      9.77 o
  -2   9   6      150.00      159.37     10.06 o
  -1   9   6       23.03       21.80      5.01 o
   0   9   6      428.92      464.25     11.17 o
   1   9   6       40.35       35.07      5.39 o
   2   9   6      122.02      133.31      6.88 o
   3   9   6       33.22       31.84      7.33 o
   4   9   6       34.95       31.19      7.06 o
  -7  10   6       56.34       46.54     10.74 o
  -6  10   6       60.44       52.41     10.52 o
  -5  10   6        5.41       -5.22      9.56 o
  -4  10   6        5.65       11.16      8.41 o
  -3  10   6        0.11       -7.69      8.53 o
  -2  10   6       68.42       56.95      9.43 o
  -1  10   6        0.95       10.66      8.49 o
   0  10   6        0.39       -1.10      8.55 o
   1  10   6        3.38        5.97      5.31 o
   2  10   6        8.20        4.37      5.57 o
   3  10   6       20.11       17.04      6.15 o
  -5  11   6       12.99       24.95      9.94 o
  -4  11   6       75.44      110.63     11.36 o
  -3  11   6       28.73       16.78      9.48 o
  -2  11   6      119.84      127.92     11.36 o
  -1  11   6        9.05        0.38      9.28 o
   0  11   6       49.49       39.13      9.93 o
   1  11   6       44.20       55.66     10.03 o
 -11   1   7      111.45      123.26      9.37 o
 -10   1   7      274.38      286.26      9.71 o
  -9   1   7      260.09      262.62      9.09 o
  -8   1   7        5.74        2.94      5.69 o
  -7   1   7      260.45      253.57      7.91 o
  -6   1   7       34.17       38.59      4.63 o
  -5   1   7      996.74      945.03     14.70 o
  -4   1   7       79.04       71.87      4.14 o
  -3   1   7      224.79      198.82      5.20 o
  -2   1   7      186.84      191.38      5.25 o
  -1   1   7      206.21      207.95      5.41 o
   0   1   7      340.78      365.55      6.67 o
   1   1   7        1.77       -0.44      2.94 o
   2   1   7      522.06      538.95      8.11 o
   3   1   7      191.69      203.71      5.67 o
   4   1   7      199.21      199.21      5.58 o
   5   1   7      135.88      149.44      5.40 o
   6   1   7      154.62      162.44      6.17 o
   7   1   7       51.21       58.21      5.84 o
 -11   2   7      296.21      275.01     11.25 o
 -10   2   7      272.12      265.92     10.92 o
  -9   2   7      146.88      136.76      8.22 o
  -8   2   7      633.31      604.78     12.04 o
  -7   2   7      241.29      245.86      7.80 o
  -6   2   7     1238.60     1158.90     17.33 o
  -5   2   7       16.41       21.69      7.06 o
  -4   2   7      482.31      444.33      8.14 o
  -3   2   7      378.20      375.54     10.13 o
  -2   2   7      192.48      177.58      4.93 o
  -1   2   7      693.68      687.95      9.26 o
   0   2   7       63.87       64.92      3.59 o
   1   2   7      758.34      780.27     10.10 o
   2   2   7       16.78       17.63      3.44 o
   3   2   7      309.95      325.92      6.78 o
   4   2   7       68.40       72.68      4.24 o
   5   2   7       93.59       98.83      7.80 o
   6   2   7      210.98      236.02      9.73 o
   7   2   7        5.11        0.63      6.95 o
 -11   3   7       11.34       14.13      7.57 o
 -10   3   7        0.04        1.52      6.88 o
  -9   3   7        3.78        5.30      6.13 o
  -8   3   7       12.65       14.72      6.04 o
  -7   3   7       89.02       96.42      6.78 o
  -6   3   7       34.37       27.93      5.61 o
  -5   3   7        8.96        9.71      5.04 o
  -4   3   7       11.80       15.93      4.25 o
  -3   3   7       41.33       31.53      4.25 o
  -2   3   7      145.30      141.73      4.83 o
  -1   3   7        3.40        4.62      3.36 o
   0   3   7        1.37        5.26      3.77 o
   1   3   7       40.41       39.25      3.73 o
   2   3   7      103.57      107.12      4.57 o
   3   3   7       50.39       45.89      5.80 o
   4   3   7        3.83       -6.62      6.62 o
   5   3   7       26.92       33.44      7.25 o
   6   3   7       11.38        8.03      9.32 o
 -10   4   7      294.51      342.88     12.37 o
  -9   4   7      175.13      183.69      8.89 o
  -8   4   7      536.31      546.81     13.61 o
  -7   4   7       11.11       14.62      5.96 o
  -6   4   7      419.78      434.62     11.54 o
  -5   4   7       59.43       64.03      5.79 o
  -4   4   7      661.36      646.74     18.01 o
  -3   4   7      219.48      228.50      8.33 o
  -2   4   7      139.37      141.84      5.52 o
  -1   4   7      378.41      413.60      7.84 o
   0   4   7        6.62        6.05      3.48 o
   1   4   7      669.26      654.13     14.14 o
   2   4   7      158.37      164.25      7.21 o
   3   4   7       86.00       94.74      6.39 o
   4   4   7       33.88       39.25      6.36 o
   5   4   7       52.43       50.40      8.57 o
   6   4   7      123.13      130.73      9.96 o
 -10   5   7       99.72       83.15     11.22 o
  -9   5   7       49.40       48.09      7.36 o
  -8   5   7      116.81       99.25      7.82 o
  -7   5   7      308.39      280.33     12.97 o
  -6   5   7        4.82        6.68      5.76 o
  -5   5   7      376.84      342.35     11.09 o
  -4   5   7      188.07      167.76      6.27 o
  -3   5   7      254.56      250.90      7.50 o
  -2   5   7       98.93      103.29      5.38 o
  -1   5   7       63.66       69.28      4.98 o
   0   5   7       85.54       93.56      6.34 o
   1   5   7        0.84       -0.84      4.68 o
   2   5   7      140.08      147.98      7.17 o
   3   5   7       42.56       40.90      5.93 o
   4   5   7       89.63      104.92      7.65 o
   5   5   7        4.95        3.52      7.63 o
   6   5   7       27.22       25.57      8.84 o
  -9   6   7        0.14        7.27      9.56 o
  -8   6   7       15.68       19.34      6.68 o
  -7   6   7        2.34        4.83      5.92 o
  -6   6   7       47.36       60.44      6.63 o
  -5   6   7      167.54      154.59      6.52 o
  -4   6   7       15.44        9.34      4.48 o
  -3   6   7       11.61       13.01      4.67 o
  -2   6   7        3.81       -3.45      4.62 o
  -1   6   7        0.46       -3.23      5.23 o
   0   6   7      221.85      195.22     13.95 o
   1   6   7       60.95       46.15      5.90 o
   2   6   7       47.40       48.41      5.36 o
   3   6   7        8.69       14.66      5.19 o
   4   6   7       13.85       13.23      7.25 o
   5   6   7        3.16       -6.18      8.59 o
  -9   7   7      271.90      289.19     14.16 o
  -8   7   7       62.64       55.20      9.69 o
  -7   7   7      242.29      256.27     13.48 o
  -6   7   7        4.04        4.59      6.24 o
  -5   7   7      284.88      309.95      8.97 o
  -4   7   7       73.49       87.07      8.64 o
  -3   7   7      215.80      221.58     12.41 o
  -2   7   7      144.41      158.14      7.25 o
  -1   7   7       45.74       53.88      5.30 o
   0   7   7      646.98      656.67     13.11 o
   1   7   7       36.38       38.02      5.10 o
   2   7   7      120.21      136.70     10.50 o
   3   7   7       22.93       21.00      6.40 o
   4   7   7       54.40       61.82      6.40 o
  -8   8   7       13.55        5.40      9.33 o
  -7   8   7       29.15       22.04      9.46 o
  -6   8   7      143.21      160.82     17.01 o
  -5   8   7       11.45       16.30     11.88 o
  -4   8   7      107.38      106.64      6.36 o
  -3   8   7       66.77       62.69      5.80 o
  -2   8   7       40.73       43.79      5.59 o
  -1   8   7       26.62       28.88      7.31 o
   0   8   7      209.96      197.43      7.33 o
   1   8   7       93.56       91.68      6.12 o
   2   8   7        9.25        4.45      6.56 o
   3   8   7       73.21       81.77      6.93 o
  -6   9   7        6.27        6.48     12.24 o
  -5   9   7        0.39        7.50      8.65 o
  -4   9   7        7.07        8.43      8.71 o
  -3   9   7        0.01       -3.47      8.52 o
  -2   9   7       35.26       45.47      5.80 o
  -1   9   7       12.36       12.62      5.65 o
   0   9   7       28.99       30.60      6.10 o
   1   9   7        9.71        3.63      5.73 o
   2   9   7        1.87       -1.38      6.02 o
  -4  10   7       52.30       64.14     10.83 o
  -3  10   7       14.21       23.65      9.38 o
  -2  10   7       30.29       32.66      9.66 o
  -1  10   7       30.57       36.61      9.61 o
   0  10   7       15.05       19.31      9.28 o
 -10   0   8      103.46      120.66     10.67 o
  -9   0   8      353.67      332.71     14.33 o
  -8   0   8      436.65      435.32     15.74 o
  -7   0   8       39.87       37.63      9.12 o
  -6   0   8     1059.91     1035.42     23.46 o
  -5   0   8       22.74       23.02      6.62 o
  -4   0   8      451.58      441.90     14.13 o
  -3   0   8      269.99      264.88     11.27 o
  -2   0   8      241.31      242.61      8.68 o
  -1   0   8      298.35      307.32     12.35 o
   0   0   8       68.57       73.89      6.11 o
   1   0   8      750.89      787.09     15.29 o
   2   0   8        4.55        9.10      5.69 o
   3   0   8       98.10      114.62      8.36 o
   4   0   8        9.92       12.99      6.19 o
   5   0   8       33.81       41.43      7.04 o
 -10   1   8       62.83       67.15      8.06 o
  -9   1   8       29.24       24.03      5.98 o
  -8   1   8       11.23        9.83      5.28 o
  -7   1   8        7.64        3.78      5.24 o
  -6   1   8       71.46       67.14      5.89 o
  -5   1   8      143.79      132.44      6.31 o
  -4   1   8       33.52       36.35      4.42 o
  -3   1   8      148.80      151.30      5.07 o
  -2   1   8        4.10       -3.54      3.54 o
  -1   1   8      122.00      125.02      4.81 o
   0   1   8       28.68       36.05      4.01 o
   1   1   8        0.84       -0.83      3.65 o
   2   1   8       13.08       13.80      3.90 o
   3   1   8        2.53       -3.94      3.94 o
   4   1   8       38.64       36.81      4.56 o
   5   1   8        1.82        4.76      4.55 o
 -10   2   8       53.66       61.44     10.68 o
  -9   2   8       85.88       75.35      7.94 o
  -8   2   8       65.07       56.13      7.39 o
  -7   2   8       18.12       23.59      6.29 o
  -6   2   8      155.05      149.44      7.90 o
  -5   2   8       45.20       45.58      6.24 o
  -4   2   8      151.07      152.41      6.24 o
  -3   2   8      124.63      121.94      5.97 o
  -2   2   8      249.09      238.98      6.92 o
  -1   2   8       86.81       88.52      4.83 o
   0   2   8       30.11       25.16      4.37 o
   1   2   8       86.51       88.01      4.99 o
   2   2   8        1.02       -2.27      4.09 o
   3   2   8        8.72        9.49      4.58 o
   4   2   8        0.51       -4.61      4.61 o
   5   2   8        1.92        3.34      5.97 o
 -10   3   8      296.09      282.25     11.83 o
  -9   3   8       36.80       51.15      7.95 o
  -8   3   8       60.52       66.00      7.42 o
  -7   3   8      142.64      155.11      8.24 o
  -6   3   8       16.17       11.89      5.71 o
  -5   3   8      422.92      423.93     12.12 o
  -4   3   8       20.75       17.86      5.03 o
  -3   3   8      279.00      275.09      8.64 o
  -2   3   8       92.53      115.38      5.31 o
  -1   3   8      297.46      294.42      7.66 o
   0   3   8      105.26      113.48      5.09 o
   1   3   8      145.22      141.75      5.51 o
   2   3   8      228.80      252.39     11.63 o
   3   3   8       43.91       47.65      4.91 o
   4   3   8       76.83       92.83      7.45 o
   5   3   8       18.85       20.39      7.01 o
  -9   4   8        1.18       -0.55      7.54 o
  -8   4   8       57.36       41.47      7.61 o
  -7   4   8       61.86       61.37      8.16 o
  -6   4   8       45.57       33.88      6.45 o
  -5   4   8       94.48       77.73      6.68 o
  -4   4   8      167.74      164.14      6.88 o
  -3   4   8        3.16        0.05      5.01 o
  -2   4   8        1.31       -4.64      4.64 o
  -1   4   8       58.13       60.38      4.79 o
   0   4   8       90.63       87.79      6.96 o
   1   4   8      135.69      134.78      5.60 o
   2   4   8        1.50       -0.67      7.01 o
   3   4   8       70.80       72.13      7.40 o
   4   4   8        0.51       -0.67      6.63 o
  -9   5   8       51.94       63.05      7.96 o
  -8   5   8        0.42        3.08      6.63 o
  -7   5   8       96.05      112.33      7.73 o
  -6   5   8        0.06        1.82      6.29 o
  -5   5   8      155.28      159.44      7.00 o
  -4   5   8       11.21       15.13      5.40 o
  -3   5   8       73.39       80.26      5.91 o
  -2   5   8      141.02      144.32      6.55 o
  -1   5   8       27.50       29.26      5.13 o
   0   5   8      144.19      164.89      7.82 o
   1   5   8       14.00        5.64      6.01 o
   2   5   8       94.25      101.13      7.73 o
   3   5   8       20.30       15.05      6.12 o
   4   5   8       17.13       12.17      8.94 o
  -8   6   8       96.22       91.12      8.56 o
  -7   6   8       62.49       53.46      7.79 o
  -6   6   8      147.39      144.36      8.61 o
  -5   6   8       13.75       10.13      5.64 o
  -4   6   8      297.73      314.04      9.53 o
  -3   6   8       51.71       58.45      6.95 o
  -2   6   8       56.83       69.43      7.19 o
  -1   6   8       82.45       91.50      7.50 o
   0   6   8      135.89      125.46      7.77 o
   1   6   8      147.68      159.01      7.99 o
   2   6   8        0.33       -2.33      6.35 o
   3   6   8      118.50      136.88      8.80 o
  -7   7   8        2.24        2.99      8.56 o
  -6   7   8        5.25        6.10      7.31 o
  -5   7   8        8.18        3.23      6.88 o
  -4   7   8        0.98       -0.68      6.60 o
  -3   7   8       33.57       23.33      6.94 o
  -2   7   8        5.30        1.78      6.46 o
  -1   7   8        7.10        4.54      7.67 o
   0   7   8        1.48       -2.84      6.41 o
   1   7   8        2.98       -6.20      6.20 o
   2   7   8       10.19       -0.49      7.12 o
  -5   8   8       20.18       12.45      8.96 o
  -4   8   8       41.65       50.63      7.68 o
  -3   8   8       18.44       34.34      7.18 o
  -2   8   8       10.67        9.13      7.04 o
  -1   8   8       16.12       22.33      6.99 o
   0   8   8       30.24       30.15      7.06 o
  -8   1   9       47.58       43.56      8.03 o
  -7   1   9       11.45        2.85      6.90 o
  -6   1   9      196.08      168.82      9.00 o
  -5   1   9      177.53      191.11     12.02 o
  -4   1   9       10.36       13.28      5.83 o
  -3   1   9       98.39      110.26      6.05 o
  -2   1   9       37.16       42.49      5.09 o
  -1   1   9      162.72      164.26      6.34 o
   0   1   9       20.03       26.25      4.98 o
   1   1   9      127.53      136.54      6.78 o
   2   1   9      141.51      145.57      6.24 o
  -8   2   9      130.80      106.34      8.74 o
  -7   2   9       24.27       22.27      7.66 o
  -6   2   9      145.61      139.83      8.51 o
  -5   2   9       22.01       19.12      7.21 o
  -4   2   9      240.94      232.10      8.32 o
  -3   2   9       10.85       11.15      5.40 o
  -2   2   9       23.54       19.40      4.90 o
  -1   2   9       31.31       40.55      5.20 o
   0   2   9       23.64       19.49      4.97 o
   1   2   9      223.05      237.60      7.80 o
   2   2   9        4.21       -1.52      4.79 o
  -7   3   9        6.62        2.41      7.64 o
  -6   3   9        3.38       -3.04      6.42 o
  -5   3   9        3.29       -5.77      6.70 o
  -4   3   9       11.75       13.42      5.63 o
  -3   3   9        6.38       -2.37      5.44 o
  -2   3   9       10.84       16.32      4.84 o
  -1   3   9        3.93        6.60      4.82 o
   0   3   9       21.57       25.36      5.05 o
   1   3   9        0.12       -0.20      4.83 o
   2   3   9       27.25       21.31      5.18 o
  -7   4   9      141.36      156.23     10.29 o
  -6   4   9      184.21      190.37      9.73 o
  -5   4   9        0.38        2.76      7.32 o
  -4   4   9      116.57      121.40      7.01 o
  -3   4   9       30.03       39.80      6.09 o
  -2   4   9       82.40       91.29      6.80 o
  -1   4   9       59.16       66.87      5.70 o
   0   4   9        2.50        4.23      4.80 o
   1   4   9       48.67       70.15      7.82 o
  -6   5   9       10.78        3.11      7.39 o
  -5   5   9       45.43       39.69      6.48 o
  -4   5   9        1.91        3.53      5.94 o
  -3   5   9      147.89      135.95      7.44 o
  -2   5   9        2.08       -4.71      5.82 o
  -1   5   9       91.50       84.90      7.66 o
   0   5   9       26.30       28.20      7.32 o
  -4   6   9        0.08       -4.49      6.94 o
  -3   6   9        1.23        1.38      6.85 o
  -2   6   9        5.38       13.07      7.56 o
  -1   6   9        6.22        9.18      7.19 o
  -3   0  10        2.71       10.48      9.09 o
 
